# Supplementary material for: Quantifying and Understanding Well-to-Well Contamination in Microbiome Research
Source: mSystems. 2019 Jun 25;4(4):e00186-19. doi: 10.1128/mSystems.00186-19 (PMC6593221; doi:10.1128/mSystems.00186-19)
Supplement: TABLE S1 [file mSystems.00186-19-st001.csv]

#SampleID	md_loc	md_type	md_DNAplate	md_PCR	md_DNA_PCR	md_wellID	common_name	counts_Brevibacterium_source1_TACGTAGGGTACAAGCGTTGTCCGGAATTATTGGGCGTAAAGAGCTCGTAGGTGGTTGGTCACGTCTGCTGTGGAAACGCAACGCTTAACGTTGCGCGTGCAGTGGGTACGGGCTGACTAGAGTGCAGTAGGGGAGTCTGGAATTCCTGG	counts_CorynebacteriumStationis_source2_TACGTAGGGTGCAAGCGTTGTCCGGAATTACTGGGCGTAAAGAGCTCGTAGGTGGTTTGTCGCGTCGTCTGTGAAATCCCGGGGCTTAACTTCGGGCGTGCAGGCGATACGGGCATAACTTGAGTGCTGTAGGGGAGACTGGAATTCCTG	counts_Brachybacterium_source3_TACGTAGGGCGCAAGCGTTGTCCGGAATTATTGGGCGTAAAGAGCTTGTAGGTGGCTTGTCGCGTCTGCCGTGAAAACCCGAGGCTCAACCTCGGGCGTGCGGTGGGTACGGGCAGGCTAGAGTGTGGTAGGGGAGACTGGAACTCCTGG	counts_Arthrobacter_source4_TACGTAGGGCGCAAGCGTTATCCGGATTTATTGGGCGTAAAGAGCTCGTAGGCGGTTTGTCGCGTCTGCCGTGAAAGTCCGAGGCTCAACCTCGGATCTGCGGTGGGTACGGGCAGACTAGAGTGATGTAGGGGAGACTGGAATTCCTGG	counts_PAcnes_source5_TACGTAGGGTGCGAGCGTTGTCCGGATTTATTGGGCGTAAAGGGCTCGTAGGTGGTTGATCGCGTCGGAAGTGTAATCTTGGGGCTTAACCCTGAGCGTGCTTTCGATACGGGTTGACTTGAGGAAGGTAGGGGAGAATGGAATTCCTGG	counts_Bacillus_source6_TACGTAGGTGGCAAGCGTTGTCCGGAATTATTGGGCGTAAAGGGCTCGCAGGCGGTTTCTTAAGTCTGATGTGAAAGCCCCCGGCTCAACCGGGGAGGGTCATTGGAAACTGGGGAACTTGAGTGCAGAAGAGGAGAGTGGAATTCCACG	counts_SEquorium_source7_TACGTAGGTGGCAAGCGTTATCCGGAATTATTGGGCGTAAAGCGCGCGTAGGCGGTTTCTTAAGTCTGATGTGAAAGCCCACGGCTCAACCGTGGAGGGTCATTGGAAACTGGGAAACTTGAGTACAGAAGAGGAAAGTGGAATTCCATG	counts_SSuccins_source8_TACGTAGGTGGCAAGCGTTATCCGGAATTATTGGGCGTAAAGCGCGCGTAGGCGGTTTCTTAAGTCTGATGTGAAAGCCCACGGCTCAACCGTGGAGGGTCATTGGAAACTGGGAAACTTGAGTGCAGAAGAGGAAAGTGGAATTCCATG	counts_StrepAngiosis_source9_TACGTAGGTCCCGAGCGTTGTCCGGATTTATTGGGCGTAAAGCGAGCGCAGGCGGTTAGAAAAGTCTGAAGTGAAAGGCAGTGGCTCAACCATTGTAGGCTTTGGAAACTGTTTAACTTGAGTGCAGAAGGGGAGAGTGGAATTCCATGT	counts_DesulfovibrioSulfodismutans_source10_TACGGAGGGCGCGAGCGTTAATCGGAATCACTGGGCGTAAAGCGCACGTAGGCGGCTAGATAAGTCGGGCGTGAAAGCCCTCGGCCCAACCGAGGAATTGCGTTCGATACTGTTTGGCTTGAGTCCTGGAGAGGGTGGCGGAATTCCGGG	counts_Serratia_source11_TACGGAGGGTGCAAGCGTTAATCGGAATTACTGGGCGTAAAGCGCACGCAGGCGGTTGATTAAGTCAGATGTGAAATCCCCGAGCTTAACTTGGGAACTGCATTTGAAACTGGTCAGCTAGAGTCTTGTAGAGGGGGGTAGAATTCCAGG	counts_Halomonas_source12_TACGGAGGGTGCAAGCGTTAATCGGAATTACTGGGCGTAAAGCGCGCGTAGGTGGCTTGATAAGCCGGTTGTGAAAGCCCCGGGCTCAACCTGGGAACGGCATCCGGAACTGTCAGGCTAGAGTGCAGGAGAGGAAGGTAGAATTCCCGG	counts_Psychrobacter_source14_TACAGAGGGTGCAAGCGTTAATCGGAATTACTGGGCGTAAAGCGAGCGTAGGTGGCTTGATAAGTCAGATGTGAAATCCCCGGGCTTAACCTGGGAACTGCATCTGATACTGTCAGGCTAGAGTAGGTGAGAGGAAGGTAGAATTCCAGG	counts_PseudomonasFragib_source16_TACAGAGGGTGCAAGCGTTAATCGGAATTACTGGGCGTAAAGCGCGCGTAGGTGGTTTGTTAAGTTGAATGTGAAATCCCCGGGCTCAACCTGGGAACTGCATCCAAAACTGGCAAGCTAGAGTATGGTAGAGGGTAGTGGAATTTCCTG	counts_VibrioRumo_source17_TACGGAGGGTGCGAGCGTTAATCGGAATTACTGGGCGTAAAGCGCATGCAGGTGGTTTGTTAAGTCAGATGTGAAAGCCCGGGGCTCAACCTCGGAAGGTCATTTGAAACTGGCAAACTAGAGTACTGTAGAGGGGGGTAGAATTTCAGG	_Clostridium_barcode_TACGTAGGTGGCGAGCGTTGTCCGGAATTACTGGGCGTAAAGAGTGCGTAGGCGGATATTTAAGTGAGATGTGAAATACCCGGGCTTAACCCGGGCACTGCATTTCAAACTGGATATCTAGAGTGCGGGAGAGGAGAATGGAATTCCTAG	_VibrioFischeri_Sink_TACGGAGGGTGCGAGCGTTAATCGGAATTACTGGGCGTAAAGCGCATGCAGGTGGTTCATTAAGTCAGATGTGAAAGCCCGGGGCTCAACCTCGGAACCGCATTTGAAACTGGTGAACTAGAGTGCTGTAGAGGGGGGTAGAATTTCAGG	_Halomonas2_source12b_TACGGAGGGTGCAAGCGTTAATCGGAATTACTGGGCGTAAAGCGCGCGTAGGTGGCTTGATAAGCCGGTTGTGAAAGCCCCGGGCTCAACCTGGGAATGGCATCCGGAACTGTCAGGCTAGAGTGCAGGAGAGGAAGGTAGAATTCCCGG	_PseudomonasFragi2_source16b_TACAGAGGGTGCAAGCGTTAATCGGAATTACTGGGCGTAAAGCGCGCGTAGGTGGTTTGTTAAGTTGAATGTGAAATACCCGGGCTCAACCTGGGAACTGCATCCAAAACTGGCAAGCTAGAGTATGGTAGAGGGTAGTGGAATTTCCTG	presence_Brevibacterium_source1_TACGTAGGGTACAAGCGTTGTCCGGAATTATTGGGCGTAAAGAGCTCGTAGGTGGTTGGTCACGTCTGCTGTGGAAACGCAACGCTTAACGTTGCGCGTGCAGTGGGTACGGGCTGACTAGAGTGCAGTAGGGGAGTCTGGAATTCCTGG	presence_CorynebacteriumStationis_source2_TACGTAGGGTGCAAGCGTTGTCCGGAATTACTGGGCGTAAAGAGCTCGTAGGTGGTTTGTCGCGTCGTCTGTGAAATCCCGGGGCTTAACTTCGGGCGTGCAGGCGATACGGGCATAACTTGAGTGCTGTAGGGGAGACTGGAATTCCTG	presence_Brachybacterium_source3_TACGTAGGGCGCAAGCGTTGTCCGGAATTATTGGGCGTAAAGAGCTTGTAGGTGGCTTGTCGCGTCTGCCGTGAAAACCCGAGGCTCAACCTCGGGCGTGCGGTGGGTACGGGCAGGCTAGAGTGTGGTAGGGGAGACTGGAACTCCTGG	presence_Arthrobacter_source4_TACGTAGGGCGCAAGCGTTATCCGGATTTATTGGGCGTAAAGAGCTCGTAGGCGGTTTGTCGCGTCTGCCGTGAAAGTCCGAGGCTCAACCTCGGATCTGCGGTGGGTACGGGCAGACTAGAGTGATGTAGGGGAGACTGGAATTCCTGG	presence_PAcnes_source5_TACGTAGGGTGCGAGCGTTGTCCGGATTTATTGGGCGTAAAGGGCTCGTAGGTGGTTGATCGCGTCGGAAGTGTAATCTTGGGGCTTAACCCTGAGCGTGCTTTCGATACGGGTTGACTTGAGGAAGGTAGGGGAGAATGGAATTCCTGG	presence_Bacillus_source6_TACGTAGGTGGCAAGCGTTGTCCGGAATTATTGGGCGTAAAGGGCTCGCAGGCGGTTTCTTAAGTCTGATGTGAAAGCCCCCGGCTCAACCGGGGAGGGTCATTGGAAACTGGGGAACTTGAGTGCAGAAGAGGAGAGTGGAATTCCACG	presence_SEquorium_source7_TACGTAGGTGGCAAGCGTTATCCGGAATTATTGGGCGTAAAGCGCGCGTAGGCGGTTTCTTAAGTCTGATGTGAAAGCCCACGGCTCAACCGTGGAGGGTCATTGGAAACTGGGAAACTTGAGTACAGAAGAGGAAAGTGGAATTCCATG	presence_SSuccins_source8_TACGTAGGTGGCAAGCGTTATCCGGAATTATTGGGCGTAAAGCGCGCGTAGGCGGTTTCTTAAGTCTGATGTGAAAGCCCACGGCTCAACCGTGGAGGGTCATTGGAAACTGGGAAACTTGAGTGCAGAAGAGGAAAGTGGAATTCCATG	presence_StrepAngiosis_source9_TACGTAGGTCCCGAGCGTTGTCCGGATTTATTGGGCGTAAAGCGAGCGCAGGCGGTTAGAAAAGTCTGAAGTGAAAGGCAGTGGCTCAACCATTGTAGGCTTTGGAAACTGTTTAACTTGAGTGCAGAAGGGGAGAGTGGAATTCCATGT	presence_DesulfovibrioSulfodismutans_source10_TACGGAGGGCGCGAGCGTTAATCGGAATCACTGGGCGTAAAGCGCACGTAGGCGGCTAGATAAGTCGGGCGTGAAAGCCCTCGGCCCAACCGAGGAATTGCGTTCGATACTGTTTGGCTTGAGTCCTGGAGAGGGTGGCGGAATTCCGGG	presence_Serratia_source11_TACGGAGGGTGCAAGCGTTAATCGGAATTACTGGGCGTAAAGCGCACGCAGGCGGTTGATTAAGTCAGATGTGAAATCCCCGAGCTTAACTTGGGAACTGCATTTGAAACTGGTCAGCTAGAGTCTTGTAGAGGGGGGTAGAATTCCAGG	presence_Halomonas_source12_TACGGAGGGTGCAAGCGTTAATCGGAATTACTGGGCGTAAAGCGCGCGTAGGTGGCTTGATAAGCCGGTTGTGAAAGCCCCGGGCTCAACCTGGGAACGGCATCCGGAACTGTCAGGCTAGAGTGCAGGAGAGGAAGGTAGAATTCCCGG	presence_Psychrobacter_source14_TACAGAGGGTGCAAGCGTTAATCGGAATTACTGGGCGTAAAGCGAGCGTAGGTGGCTTGATAAGTCAGATGTGAAATCCCCGGGCTTAACCTGGGAACTGCATCTGATACTGTCAGGCTAGAGTAGGTGAGAGGAAGGTAGAATTCCAGG	presence_PseudomonasFragib_source16_TACAGAGGGTGCAAGCGTTAATCGGAATTACTGGGCGTAAAGCGCGCGTAGGTGGTTTGTTAAGTTGAATGTGAAATCCCCGGGCTCAACCTGGGAACTGCATCCAAAACTGGCAAGCTAGAGTATGGTAGAGGGTAGTGGAATTTCCTG	presence_VibrioRumo_source17_TACGGAGGGTGCGAGCGTTAATCGGAATTACTGGGCGTAAAGCGCATGCAGGTGGTTTGTTAAGTCAGATGTGAAAGCCCGGGGCTCAACCTCGGAAGGTCATTTGAAACTGGCAAACTAGAGTACTGTAGAGGGGGGTAGAATTTCAGG	presence_Clostridium_barcode_TACGTAGGTGGCGAGCGTTGTCCGGAATTACTGGGCGTAAAGAGTGCGTAGGCGGATATTTAAGTGAGATGTGAAATACCCGGGCTTAACCCGGGCACTGCATTTCAAACTGGATATCTAGAGTGCGGGAGAGGAGAATGGAATTCCTAG	presence_VibrioFischeri_Sink_TACGGAGGGTGCGAGCGTTAATCGGAATTACTGGGCGTAAAGCGCATGCAGGTGGTTCATTAAGTCAGATGTGAAAGCCCGGGGCTCAACCTCGGAACCGCATTTGAAACTGGTGAACTAGAGTGCTGTAGAGGGGGGTAGAATTTCAGG	presence_Halomonas2_source12b_TACGGAGGGTGCAAGCGTTAATCGGAATTACTGGGCGTAAAGCGCGCGTAGGTGGCTTGATAAGCCGGTTGTGAAAGCCCCGGGCTCAACCTGGGAATGGCATCCGGAACTGTCAGGCTAGAGTGCAGGAGAGGAAGGTAGAATTCCCGG	presence_PseudomonasFragi2_source16b_TACAGAGGGTGCAAGCGTTAATCGGAATTACTGGGCGTAAAGCGCGCGTAGGTGGTTTGTTAAGTTGAATGTGAAATACCCGGGCTCAACCTGGGAACTGCATCCAAAACTGGCAAGCTAGAGTATGGTAGAGGGTAGTGGAATTTCCTG	richness_total	richness_total_adj	richness_w2w	w2w_comp_richness
P5.manual1.PCRA.ntc.A1	UCSD	1_ntc	manual	PCRA	manual_PCRA	A1	Extraction ntc	0	0	0	0	0	0	0	0	0	0	0	0	0	0	0	0	2	0	0	0	0	0	0	0	0	0	0	0	0	0	0	0	0	0	0	1	0	0	6	6	1	0.166666667
P5.manual1.PCRA.ntc.A12	UCSD	1_ntc	manual	PCRA	manual_PCRA	A12	Extraction ntc	0	0	0	0	0	0	0	0	0	0	0	0	0	82	0	0	0	0	0	0	0	0	0	0	0	0	0	0	0	0	0	0	1	0	0	0	0	0	75	75	1	0.013333333
P5.manual1.PCRA.ntc.B4	UCSD	1_ntc	manual	PCRA	manual_PCRA	B4	Extraction ntc	0	0	0	0	0	0	0	0	0	0	0	0	0	0	0	0	0	0	0	0	0	0	0	0	0	0	0	0	0	0	0	0	0	0	0	0	0	0	12	12	0	0
P5.manual1.PCRA.ntc.B6	UCSD	1_ntc	manual	PCRA	manual_PCRA	B6	Extraction ntc	0	0	0	0	0	0	0	0	0	0	0	0	0	14	0	0	2	0	0	0	0	0	0	0	0	0	0	0	0	0	0	0	1	0	0	1	0	0	24	24	2	0.083333333
P5.manual1.PCRA.ntc.B7	UCSD	1_ntc	manual	PCRA	manual_PCRA	B7	Extraction ntc	0	0	0	0	8	0	0	0	0	0	0	0	0	0	0	0	2	0	0	0	0	0	0	1	0	0	0	0	0	0	0	0	0	0	0	1	0	0	34	34	2	0.058823529
P5.manual1.PCRA.ntc.B9	UCSD	1_ntc	manual	PCRA	manual_PCRA	B9	Extraction ntc	0	0	0	0	0	0	0	0	0	0	0	0	0	0	0	0	0	0	0	0	0	0	0	0	0	0	0	0	0	0	0	0	0	0	0	0	0	0	9	9	0	0
P5.manual1.PCRA.ntc.C1	UCSD	1_ntc	manual	PCRA	manual_PCRA	C1	Extraction ntc	0	0	0	0	0	0	0	0	0	0	0	0	0	0	0	0	0	0	0	0	0	0	0	0	0	0	0	0	0	0	0	0	0	0	0	0	0	0	8	8	0	0
P5.manual1.PCRA.ntc.C12	UCSD	1_ntc	manual	PCRA	manual_PCRA	C12	Extraction ntc	0	0	0	0	0	0	0	0	0	0	0	0	0	0	0	0	3	0	0	0	0	0	0	0	0	0	0	0	0	0	0	0	0	0	0	1	0	0	35	35	1	0.028571429
P5.manual1.PCRA.ntc.D4	UCSD	1_ntc	manual	PCRA	manual_PCRA	D4	Extraction ntc	0	0	0	0	0	0	0	0	0	0	0	0	0	0	0	0	0	0	0	0	0	0	0	0	0	0	0	0	0	0	0	0	0	0	0	0	0	0	2	2	0	0
P5.manual1.PCRA.ntc.D6	UCSD	1_ntc	manual	PCRA	manual_PCRA	D6	Extraction ntc	0	0	0	0	0	0	0	0	0	0	0	0	0	0	0	0	0	0	0	0	0	0	0	0	0	0	0	0	0	0	0	0	0	0	0	0	0	0	72	72	0	0
P5.manual1.PCRA.ntc.D7	UCSD	1_ntc	manual	PCRA	manual_PCRA	D7	Extraction ntc	0	0	0	0	0	0	0	0	0	0	0	0	0	0	0	0	0	0	0	0	0	0	0	0	0	0	0	0	0	0	0	0	0	0	0	0	0	0	23	23	0	0
P5.manual1.PCRA.ntc.D9	UCSD	1_ntc	manual	PCRA	manual_PCRA	D9	Extraction ntc	0	0	0	0	0	0	0	0	0	0	0	0	0	0	0	0	0	0	0	0	0	0	0	0	0	0	0	0	0	0	0	0	0	0	0	0	0	0	10	10	0	0
P5.manual1.PCRA.ntc.E1	UCSD	1_ntc	manual	PCRA	manual_PCRA	E1	Extraction ntc	0	0	0	0	0	0	0	0	0	0	0	0	0	0	0	0	0	0	0	0	0	0	0	0	0	0	0	0	0	0	0	0	0	0	0	0	0	0	19	19	0	0
P5.manual1.PCRA.ntc.E12	UCSD	1_ntc	manual	PCRA	manual_PCRA	E12	Extraction ntc	0	0	0	0	0	0	0	0	0	0	0	0	0	0	0	0	4	0	0	0	0	0	0	0	0	0	0	0	0	0	0	0	0	0	0	1	0	0	11	11	1	0.090909091
P5.manual1.PCRA.ntc.F4	UCSD	1_ntc	manual	PCRA	manual_PCRA	F4	Extraction ntc	0	0	0	0	0	0	0	0	0	0	0	0	0	0	0	0	0	0	0	0	0	0	0	0	0	0	0	0	0	0	0	0	0	0	0	0	0	0	30	30	0	0
P5.manual1.PCRA.ntc.F6	UCSD	1_ntc	manual	PCRA	manual_PCRA	F6	Extraction ntc	0	0	0	0	0	0	0	0	0	0	0	0	0	0	0	0	0	0	0	0	0	0	0	0	0	0	0	0	0	0	0	0	0	0	0	0	0	0	15	15	0	0
P5.manual1.PCRA.ntc.F7	UCSD	1_ntc	manual	PCRA	manual_PCRA	F7	Extraction ntc	0	0	0	0	0	0	0	0	0	0	0	0	0	0	0	0	3	0	0	0	0	0	0	0	0	0	0	0	0	0	0	0	0	0	0	1	0	0	14	14	1	0.071428571
P5.manual1.PCRA.ntc.F9	UCSD	1_ntc	manual	PCRA	manual_PCRA	F9	Extraction ntc	0	0	0	0	2	0	0	0	0	0	0	0	0	0	0	0	0	0	0	0	0	0	0	1	0	0	0	0	0	0	0	0	0	0	0	0	0	0	19	19	1	0.052631579
P5.manual1.PCRA.ntc.G1	UCSD	1_ntc	manual	PCRA	manual_PCRA	G1	Extraction ntc	0	0	0	0	0	0	0	0	0	0	0	0	0	0	0	0	0	0	0	0	0	0	0	0	0	0	0	0	0	0	0	0	0	0	0	0	0	0	18	18	0	0
P5.manual1.PCRA.ntc.G12	UCSD	1_ntc	manual	PCRA	manual_PCRA	G12	Extraction ntc	0	0	2	0	0	0	0	0	0	0	0	0	0	0	0	0	3	0	0	0	0	1	0	0	0	0	0	0	0	0	0	0	0	0	0	1	0	0	6	6	2	0.333333333
P5.manual1.PCRA.ntc.H4	UCSD	1_ntc	manual	PCRA	manual_PCRA	H4	Extraction ntc	0	0	0	0	0	0	0	0	0	0	0	0	0	0	0	0	0	0	0	0	0	0	0	0	0	0	0	0	0	0	0	0	0	0	0	0	0	0	18	18	0	0
P5.manual1.PCRA.ntc.H6	UCSD	1_ntc	manual	PCRA	manual_PCRA	H6	Extraction ntc	0	0	0	0	11	0	0	0	0	0	0	0	0	0	0	0	0	0	0	0	0	0	0	1	0	0	0	0	0	0	0	0	0	0	0	0	0	0	42	42	1	0.023809524
P5.manual1.PCRA.ntc.H7	UCSD	1_ntc	manual	PCRA	manual_PCRA	H7	Extraction ntc	0	0	0	0	0	0	0	0	0	0	0	0	0	0	0	0	0	0	0	0	0	0	0	0	0	0	0	0	0	0	0	0	0	0	0	0	0	0	9	9	0	0
P5.manual1.PCRA.ntc.H9	UCSD	1_ntc	manual	PCRA	manual_PCRA	H9	Extraction ntc	0	0	0	0	0	0	0	0	0	0	0	0	0	0	0	0	0	0	0	0	0	0	0	0	0	0	0	0	0	0	0	0	0	0	0	0	0	0	3	3	0	0
P5.manual1.PCRA.sink.B10	UCSD	1_ntc	manual	PCRA	manual_PCRA	B10	Extraction ntc	0	0	0	0	0	0	0	0	0	0	0	0	0	0	0	0	5	0	0	0	0	0	0	0	0	0	0	0	0	0	0	0	0	0	0	1	0	0	15	15	1	0.066666667
P5.manual1.PCRA.sink.D10	UCSD	1_ntc	manual	PCRA	manual_PCRA	D10	Extraction ntc	0	0	0	0	0	0	0	0	0	0	0	0	0	0	0	0	0	0	0	0	0	0	0	0	0	0	0	0	0	0	0	0	0	0	0	0	0	0	17	17	0	0
P5.manual1.PCRA.sink.F10	UCSD	1_ntc	manual	PCRA	manual_PCRA	F10	Extraction ntc	0	0	0	0	0	0	0	0	0	0	0	0	0	0	0	0	2	0	0	0	0	0	0	0	0	0	0	0	0	0	0	0	0	0	0	1	0	0	11	11	1	0.090909091
P5.manual1.PCRA.sink.H10	UCSD	1_ntc	manual	PCRA	manual_PCRA	H10	Extraction ntc	0	0	0	0	0	0	0	0	0	0	0	0	0	0	0	0	3	0	0	0	0	0	0	0	0	0	0	0	0	0	0	0	0	0	0	1	0	0	9	9	1	0.111111111
P5.manual1.PCRA.sink.B3	UCSD	1_ntc	manual	PCRA	manual_PCRA	B3	Extraction ntc	0	0	0	0	3	0	0	0	0	0	0	0	0	0	0	0	716	0	0	0	0	0	0	1	0	0	0	0	0	0	0	0	0	0	0	1	0	0	64	64	2	0.03125
P5.manual1.PCRA.sink.D3	UCSD	1_ntc	manual	PCRA	manual_PCRA	D3	Extraction ntc	0	0	0	0	0	0	0	0	0	0	0	0	0	0	0	0	0	0	0	0	0	0	0	0	0	0	0	0	0	0	0	0	0	0	0	0	0	0	24	24	0	0
P5.manual1.PCRA.sink.F3	UCSD	1_ntc	manual	PCRA	manual_PCRA	F3	Extraction ntc	0	0	0	0	0	0	4	0	0	0	0	0	0	0	0	0	7	0	0	0	0	0	0	0	0	1	0	0	0	0	0	0	0	0	0	1	0	0	55	55	2	0.036363636
P6.manual1.PCRB.ntc.A1	UCSD	1_ntc	manual	PCRB	manual_PCRB	A1	Extraction ntc	0	0	0	0	0	0	0	0	0	0	0	0	0	0	0	0	0	0	0	0	0	0	0	0	0	0	0	0	0	0	0	0	0	0	0	0	0	0	2	2	0	0
P6.manual1.PCRB.ntc.A12	UCSD	1_ntc	manual	PCRB	manual_PCRB	A12	Extraction ntc	0	0	0	0	0	0	0	0	0	0	0	0	0	19	0	0	5	0	0	0	0	0	0	0	0	0	0	0	0	0	0	0	1	0	0	1	0	0	38	38	2	0.052631579
P6.manual1.PCRB.ntc.B4	UCSD	1_ntc	manual	PCRB	manual_PCRB	B4	Extraction ntc	0	0	0	0	0	0	0	0	0	0	0	0	0	0	0	0	0	0	0	0	0	0	0	0	0	0	0	0	0	0	0	0	0	0	0	0	0	0	6	6	0	0
P6.manual1.PCRB.ntc.B6	UCSD	1_ntc	manual	PCRB	manual_PCRB	B6	Extraction ntc	0	0	0	0	0	0	0	0	0	0	0	0	0	0	0	0	0	0	0	0	0	0	0	0	0	0	0	0	0	0	0	0	0	0	0	0	0	0	22	22	0	0
P6.manual1.PCRB.ntc.B7	UCSD	1_ntc	manual	PCRB	manual_PCRB	B7	Extraction ntc	0	0	0	0	0	0	0	0	0	0	0	0	0	0	0	0	0	0	0	0	0	0	0	0	0	0	0	0	0	0	0	0	0	0	0	0	0	0	9	9	0	0
P6.manual1.PCRB.ntc.B9	UCSD	1_ntc	manual	PCRB	manual_PCRB	B9	Extraction ntc	0	0	0	0	0	0	0	0	0	0	0	0	0	0	0	0	2	0	0	0	0	0	0	0	0	0	0	0	0	0	0	0	0	0	0	1	0	0	5	5	1	0.2
P6.manual1.PCRB.ntc.D4	UCSD	1_ntc	manual	PCRB	manual_PCRB	D4	Extraction ntc	0	0	0	0	0	0	0	0	0	0	0	0	0	0	0	0	0	0	0	0	0	0	0	0	0	0	0	0	0	0	0	0	0	0	0	0	0	0	7	7	0	0
P6.manual1.PCRB.ntc.D6	UCSD	1_ntc	manual	PCRB	manual_PCRB	D6	Extraction ntc	0	0	0	0	0	0	0	0	0	0	0	0	0	0	0	0	2	0	0	0	0	0	0	0	0	0	0	0	0	0	0	0	0	0	0	1	0	0	35	35	1	0.028571429
P6.manual1.PCRB.ntc.D7	UCSD	1_ntc	manual	PCRB	manual_PCRB	D7	Extraction ntc	0	0	0	0	0	0	0	0	0	0	0	0	0	0	0	0	2	0	0	0	0	0	0	0	0	0	0	0	0	0	0	0	0	0	0	1	0	0	5	5	1	0.2
P6.manual1.PCRB.ntc.D9	UCSD	1_ntc	manual	PCRB	manual_PCRB	D9	Extraction ntc	0	0	0	0	0	0	0	0	0	0	0	0	0	0	0	0	3	0	0	0	0	0	0	0	0	0	0	0	0	0	0	0	0	0	0	1	0	0	9	9	1	0.111111111
P6.manual1.PCRB.ntc.E1	UCSD	1_ntc	manual	PCRB	manual_PCRB	E1	Extraction ntc	0	0	0	0	0	0	0	0	0	0	0	0	0	0	0	0	2	0	0	0	0	0	0	0	0	0	0	0	0	0	0	0	0	0	0	1	0	0	7	7	1	0.142857143
P6.manual1.PCRB.ntc.E12	UCSD	1_ntc	manual	PCRB	manual_PCRB	E12	Extraction ntc	0	0	0	0	0	0	0	0	0	0	0	0	0	0	0	0	0	0	0	0	0	0	0	0	0	0	0	0	0	0	0	0	0	0	0	0	0	0	27	27	0	0
P6.manual1.PCRB.ntc.F4	UCSD	1_ntc	manual	PCRB	manual_PCRB	F4	Extraction ntc	0	0	0	0	0	0	0	0	0	0	0	0	0	0	0	0	0	0	0	0	0	0	0	0	0	0	0	0	0	0	0	0	0	0	0	0	0	0	16	16	0	0
P6.manual1.PCRB.ntc.F6	UCSD	1_ntc	manual	PCRB	manual_PCRB	F6	Extraction ntc	0	0	0	0	0	0	0	0	0	0	0	0	0	0	0	0	2	0	0	0	0	0	0	0	0	0	0	0	0	0	0	0	0	0	0	1	0	0	27	27	1	0.037037037
P6.manual1.PCRB.ntc.F7	UCSD	1_ntc	manual	PCRB	manual_PCRB	F7	Extraction ntc	0	0	0	0	0	0	0	0	0	0	0	0	0	0	0	0	5	0	0	0	0	0	0	0	0	0	0	0	0	0	0	0	0	0	0	1	0	0	14	14	1	0.071428571
P6.manual1.PCRB.ntc.F9	UCSD	1_ntc	manual	PCRB	manual_PCRB	F9	Extraction ntc	0	0	0	0	0	0	0	0	0	0	0	7	0	0	0	0	9	0	0	0	0	0	0	0	0	0	0	0	0	0	1	0	0	0	0	1	0	0	24	24	2	0.083333333
P6.manual1.PCRB.ntc.G1	UCSD	1_ntc	manual	PCRB	manual_PCRB	G1	Extraction ntc	0	0	0	0	0	0	0	0	0	0	0	0	0	0	0	0	0	0	0	0	0	0	0	0	0	0	0	0	0	0	0	0	0	0	0	0	0	0	10	10	0	0
P6.manual1.PCRB.ntc.G12	UCSD	1_ntc	manual	PCRB	manual_PCRB	G12	Extraction ntc	0	0	0	0	0	0	0	0	0	0	0	0	0	0	0	0	0	0	0	0	0	0	0	0	0	0	0	0	0	0	0	0	0	0	0	0	0	0	20	20	0	0
P6.manual1.PCRB.ntc.H4	UCSD	1_ntc	manual	PCRB	manual_PCRB	H4	Extraction ntc	0	0	0	0	0	0	0	0	0	0	0	0	0	0	0	0	0	0	0	0	0	0	0	0	0	0	0	0	0	0	0	0	0	0	0	0	0	0	5	5	0	0
P6.manual1.PCRB.ntc.H6	UCSD	1_ntc	manual	PCRB	manual_PCRB	H6	Extraction ntc	0	0	0	0	0	0	0	0	0	0	0	0	0	0	0	0	0	0	0	0	0	0	0	0	0	0	0	0	0	0	0	0	0	0	0	0	0	0	2	2	0	0
P6.manual1.PCRB.ntc.H7	UCSD	1_ntc	manual	PCRB	manual_PCRB	H7	Extraction ntc	0	0	0	0	0	0	0	0	0	0	0	0	0	0	0	0	0	0	0	0	0	0	0	0	0	0	0	0	0	0	0	0	0	0	0	0	0	0	23	23	0	0
P6.manual1.PCRB.ntc.H9	UCSD	1_ntc	manual	PCRB	manual_PCRB	H9	Extraction ntc	0	0	0	0	0	0	0	0	0	0	0	0	0	0	0	0	0	0	0	0	0	0	0	0	0	0	0	0	0	0	0	0	0	0	0	0	0	0	28	28	0	0
P6.manual1.PCRB.sink.B10	UCSD	1_ntc	manual	PCRB	manual_PCRB	B10	Extraction ntc	0	0	0	0	0	0	0	0	0	0	0	0	0	0	0	0	0	0	0	0	0	0	0	0	0	0	0	0	0	0	0	0	0	0	0	0	0	0	2	2	0	0
P6.manual1.PCRB.sink.D10	UCSD	1_ntc	manual	PCRB	manual_PCRB	D10	Extraction ntc	0	0	3	0	0	0	0	0	0	0	0	0	0	0	0	0	4	0	0	0	0	1	0	0	0	0	0	0	0	0	0	0	0	0	0	1	0	0	12	12	2	0.166666667
P6.manual1.PCRB.sink.F10	UCSD	1_ntc	manual	PCRB	manual_PCRB	F10	Extraction ntc	0	0	0	0	0	0	0	0	0	0	0	0	0	0	0	0	3	0	0	0	0	0	0	0	0	0	0	0	0	0	0	0	0	0	0	1	0	0	15	15	1	0.066666667
P6.manual1.PCRB.sink.H10	UCSD	1_ntc	manual	PCRB	manual_PCRB	H10	Extraction ntc	0	0	0	0	0	0	0	0	0	0	0	0	0	0	0	0	0	0	0	0	0	0	0	0	0	0	0	0	0	0	0	0	0	0	0	0	0	0	13	13	0	0
P6.manual1.PCRB.sink.B3	UCSD	1_ntc	manual	PCRB	manual_PCRB	B3	Extraction ntc	0	0	0	0	0	0	0	0	0	0	0	0	0	0	0	0	42	0	0	0	0	0	0	0	0	0	0	0	0	0	0	0	0	0	0	1	0	0	12	12	1	0.083333333
P6.manual1.PCRB.sink.D3	UCSD	1_ntc	manual	PCRB	manual_PCRB	D3	Extraction ntc	0	0	0	0	0	0	0	0	0	0	0	0	0	0	0	0	0	0	0	0	0	0	0	0	0	0	0	0	0	0	0	0	0	0	0	0	0	0	3	3	0	0
P6.manual1.PCRB.sink.F3	UCSD	1_ntc	manual	PCRB	manual_PCRB	F3	Extraction ntc	0	0	0	0	0	0	0	9	0	0	0	0	0	0	0	0	0	0	0	0	0	0	0	0	0	0	1	0	0	0	0	0	0	0	0	0	0	0	90	90	1	0.011111111
P6.manual1.PCRB.sink.H3	UCSD	1_ntc	manual	PCRB	manual_PCRB	H3	Extraction ntc	0	0	0	0	0	0	0	0	0	0	0	0	0	0	0	0	2	0	0	0	0	0	0	0	0	0	0	0	0	0	0	0	0	0	0	1	0	0	23	23	1	0.043478261
P5.manual1.PCRA.ntc.B11	UCSD	2_sink	manual	PCRA	manual_PCRA	B11	Vibrio fischeri ES114	0	0	0	0	0	0	0	0	0	0	0	0	0	0	0	0	5451	0	0	0	0	0	0	0	0	0	0	0	0	0	0	0	0	0	0	1	0	0	16	16	0	0
P5.manual1.PCRA.ntc.B2	UCSD	2_sink	manual	PCRA	manual_PCRA	B2	Vibrio fischeri ES114	0	0	0	0	0	0	0	0	0	0	0	0	0	0	0	0	1693	0	0	0	0	0	0	0	0	0	0	0	0	0	0	0	0	0	0	1	0	0	9	9	0	0
P5.manual1.PCRA.ntc.D11	UCSD	2_sink	manual	PCRA	manual_PCRA	D11	Vibrio fischeri ES114	0	0	0	0	0	0	0	0	0	0	0	0	0	0	0	0	8132	0	0	0	0	0	0	0	0	0	0	0	0	0	0	0	0	0	0	1	0	0	37	37	0	0
P5.manual1.PCRA.ntc.F11	UCSD	2_sink	manual	PCRA	manual_PCRA	F11	Vibrio fischeri ES114	0	0	0	0	2	0	0	0	0	0	0	0	0	0	0	0	3861	0	0	0	0	0	0	1	0	0	0	0	0	0	0	0	0	0	0	1	0	0	30	30	1	0.033333333
P5.manual1.PCRA.ntc.F2	UCSD	2_sink	manual	PCRA	manual_PCRA	F2	Vibrio fischeri ES114	0	0	0	0	0	0	0	0	0	0	0	0	0	0	0	0	4778	0	0	0	0	0	0	0	0	0	0	0	0	0	0	0	0	0	0	1	0	0	21	21	0	0
P5.manual1.PCRA.ntc.H11	UCSD	2_sink	manual	PCRA	manual_PCRA	H11	Vibrio fischeri ES114	0	0	0	0	0	0	0	0	0	0	0	0	0	0	0	0	11284	0	0	0	0	0	0	0	0	0	0	0	0	0	0	0	0	0	0	1	0	0	22	22	0	0
P5.manual1.PCRA.ntc.H2	UCSD	2_sink	manual	PCRA	manual_PCRA	H2	Vibrio fischeri ES114	0	0	0	0	0	0	0	0	0	0	0	0	0	0	0	0	935	0	0	0	0	0	0	0	0	0	0	0	0	0	0	0	0	0	0	1	0	0	6	6	0	0
P5.manual1.PCRA.sink.A4	UCSD	2_sink	manual	PCRA	manual_PCRA	A4	Vibrio fischeri ES114	0	0	0	0	0	0	0	0	0	0	0	0	0	0	0	0	1267	0	0	0	0	0	0	0	0	0	0	0	0	0	0	0	0	0	0	1	0	0	3	3	0	0
P5.manual1.PCRA.sink.A6	UCSD	2_sink	manual	PCRA	manual_PCRA	A6	Vibrio fischeri ES114	0	0	0	0	0	0	0	0	0	0	0	0	0	0	0	0	12981	0	0	0	0	0	0	0	0	0	0	0	0	0	0	0	0	0	0	1	0	0	39	39	0	0
P5.manual1.PCRA.sink.A7	UCSD	2_sink	manual	PCRA	manual_PCRA	A7	Vibrio fischeri ES114	0	0	0	0	0	0	0	0	0	0	0	0	0	0	0	0	969	0	0	0	0	0	0	0	0	0	0	0	0	0	0	0	0	0	0	1	0	0	13	13	0	0
P5.manual1.PCRA.sink.A9	UCSD	2_sink	manual	PCRA	manual_PCRA	A9	Vibrio fischeri ES114	0	0	0	0	0	0	0	0	0	0	0	0	0	0	0	0	5396	0	0	0	0	0	0	0	0	0	0	0	0	0	0	0	0	0	0	1	0	0	17	17	0	0
P5.manual1.PCRA.sink.B1	UCSD	2_sink	manual	PCRA	manual_PCRA	B1	Vibrio fischeri ES114	0	0	0	0	0	0	0	0	0	0	0	0	0	0	0	0	1172	0	0	0	0	0	0	0	0	0	0	0	0	0	0	0	0	0	0	1	0	0	23	23	0	0
P5.manual1.PCRA.sink.B12	UCSD	2_sink	manual	PCRA	manual_PCRA	B12	Vibrio fischeri ES114	0	0	0	0	22	0	0	0	0	0	0	0	0	0	0	0	12483	0	0	0	0	0	0	1	0	0	0	0	0	0	0	0	0	0	0	1	0	0	40	40	1	0.025
P5.manual1.PCRA.sink.B5	UCSD	2_sink	manual	PCRA	manual_PCRA	B5	Vibrio fischeri ES114	0	0	0	0	0	0	0	0	0	0	0	0	0	0	0	0	1743	0	0	0	0	0	0	0	0	0	0	0	0	0	0	0	0	0	0	1	0	0	6	6	0	0
P5.manual1.PCRA.sink.B8	UCSD	2_sink	manual	PCRA	manual_PCRA	B8	Vibrio fischeri ES114	0	0	0	0	0	0	0	0	0	0	0	0	0	0	0	0	9996	0	0	0	0	0	0	0	0	0	0	0	0	0	0	0	0	0	0	1	0	0	46	46	0	0
P5.manual1.PCRA.sink.C4	UCSD	2_sink	manual	PCRA	manual_PCRA	C4	Vibrio fischeri ES114	0	0	0	0	0	0	4	0	0	0	0	0	0	0	0	0	7766	0	0	0	0	0	0	0	0	1	0	0	0	0	0	0	0	0	0	1	0	0	25	25	1	0.04
P5.manual1.PCRA.sink.C6	UCSD	2_sink	manual	PCRA	manual_PCRA	C6	Vibrio fischeri ES114	0	0	0	0	0	0	0	0	0	0	0	0	0	0	0	0	9571	0	0	0	0	0	0	0	0	0	0	0	0	0	0	0	0	0	0	1	0	0	23	23	0	0
P5.manual1.PCRA.sink.C7	UCSD	2_sink	manual	PCRA	manual_PCRA	C7	Vibrio fischeri ES114	0	0	0	0	0	0	0	0	0	0	0	0	0	0	0	0	3813	0	0	0	0	0	0	0	0	0	0	0	0	0	0	0	0	0	0	1	0	0	15	15	0	0
P5.manual1.PCRA.sink.C9	UCSD	2_sink	manual	PCRA	manual_PCRA	C9	Vibrio fischeri ES114	0	0	0	0	3	0	0	0	0	0	0	0	0	75	0	0	12077	0	0	0	0	0	0	1	0	0	0	0	0	0	0	0	1	0	0	1	0	0	54	54	2	0.037037037
P5.manual1.PCRA.sink.D1	UCSD	2_sink	manual	PCRA	manual_PCRA	D1	Vibrio fischeri ES114	0	0	0	0	0	0	0	0	0	0	0	0	0	0	0	0	661	0	0	0	0	0	0	0	0	0	0	0	0	0	0	0	0	0	0	1	0	0	15	15	0	0
P5.manual1.PCRA.sink.D12	UCSD	2_sink	manual	PCRA	manual_PCRA	D12	Vibrio fischeri ES114	0	0	0	0	0	0	0	0	0	0	0	0	0	0	0	0	6418	0	0	0	0	0	0	0	0	0	0	0	0	0	0	0	0	0	0	1	0	0	26	26	0	0
P5.manual1.PCRA.sink.D5	UCSD	2_sink	manual	PCRA	manual_PCRA	D5	Vibrio fischeri ES114	0	0	0	0	0	0	0	0	0	0	0	0	0	0	0	0	5701	0	0	0	0	0	0	0	0	0	0	0	0	0	0	0	0	0	0	1	0	0	16	16	0	0
P5.manual1.PCRA.sink.D8	UCSD	2_sink	manual	PCRA	manual_PCRA	D8	Vibrio fischeri ES114	0	0	0	0	0	0	0	0	0	0	0	0	0	0	9	0	7852	0	0	0	0	0	0	0	0	0	0	0	0	0	0	0	0	1	0	1	0	0	29	29	1	0.034482759
P5.manual1.PCRA.sink.E4	UCSD	2_sink	manual	PCRA	manual_PCRA	E4	Vibrio fischeri ES114	0	0	0	0	0	0	0	0	0	0	0	0	0	0	0	0	11995	0	0	0	0	0	0	0	0	0	0	0	0	0	0	0	0	0	0	1	0	0	25	25	0	0
P5.manual1.PCRA.sink.E6	UCSD	2_sink	manual	PCRA	manual_PCRA	E6	Vibrio fischeri ES114	0	0	0	0	0	0	0	0	0	0	0	0	0	0	0	0	9321	0	0	0	0	0	0	0	0	0	0	0	0	0	0	0	0	0	0	1	0	0	34	34	0	0
P5.manual1.PCRA.sink.E7	UCSD	2_sink	manual	PCRA	manual_PCRA	E7	Vibrio fischeri ES114	0	0	0	0	0	0	0	0	0	0	0	0	0	0	0	0	3496	0	0	0	0	0	0	0	0	0	0	0	0	0	0	0	0	0	0	1	0	0	8	8	0	0
P5.manual1.PCRA.sink.E9	UCSD	2_sink	manual	PCRA	manual_PCRA	E9	Vibrio fischeri ES114	0	0	0	0	0	0	0	0	0	0	0	0	0	0	0	0	13203	0	0	0	0	0	0	0	0	0	0	0	0	0	0	0	0	0	0	1	0	0	16	16	0	0
P5.manual1.PCRA.sink.F12	UCSD	2_sink	manual	PCRA	manual_PCRA	F12	Vibrio fischeri ES114	0	0	0	0	0	0	0	0	0	0	0	0	0	0	0	0	9812	0	0	0	0	0	0	0	0	0	0	0	0	0	0	0	0	0	0	1	0	0	14	14	0	0
P5.manual1.PCRA.sink.F5	UCSD	2_sink	manual	PCRA	manual_PCRA	F5	Vibrio fischeri ES114	0	0	0	0	0	0	0	0	0	0	0	0	0	0	0	0	14211	0	0	0	0	0	0	0	0	0	0	0	0	0	0	0	0	0	0	1	0	0	16	16	0	0
P5.manual1.PCRA.sink.F8	UCSD	2_sink	manual	PCRA	manual_PCRA	F8	Vibrio fischeri ES114	0	0	0	0	0	0	0	0	0	0	0	0	0	0	0	0	2004	0	0	0	0	0	0	0	0	0	0	0	0	0	0	0	0	0	0	1	0	0	6	6	0	0
P5.manual1.PCRA.sink.G4	UCSD	2_sink	manual	PCRA	manual_PCRA	G4	Vibrio fischeri ES114	0	0	0	0	0	0	0	0	0	0	0	0	0	0	0	0	12495	0	0	0	0	0	0	0	0	0	0	0	0	0	0	0	0	0	0	1	0	0	23	23	0	0
P5.manual1.PCRA.sink.G6	UCSD	2_sink	manual	PCRA	manual_PCRA	G6	Vibrio fischeri ES114	0	0	0	0	0	0	0	0	0	0	0	0	0	0	0	0	9611	0	0	0	0	0	0	0	0	0	0	0	0	0	0	0	0	0	0	1	0	0	24	24	0	0
P5.manual1.PCRA.sink.G7	UCSD	2_sink	manual	PCRA	manual_PCRA	G7	Vibrio fischeri ES114	0	0	0	0	0	0	0	0	0	0	0	0	0	0	0	0	5515	0	0	0	0	0	0	0	0	0	0	0	0	0	0	0	0	0	0	1	0	0	22	22	0	0
P5.manual1.PCRA.sink.G9	UCSD	2_sink	manual	PCRA	manual_PCRA	G9	Vibrio fischeri ES114	0	0	0	0	0	0	0	0	0	0	0	0	0	0	0	0	9396	0	0	0	0	0	0	0	0	0	0	0	0	0	0	0	0	0	0	1	0	0	16	16	0	0
P5.manual1.PCRA.sink.H1	UCSD	2_sink	manual	PCRA	manual_PCRA	H1	Vibrio fischeri ES114	0	0	0	0	0	0	0	0	0	0	0	0	0	0	0	0	3483	0	0	0	0	0	0	0	0	0	0	0	0	0	0	0	0	0	0	1	0	0	21	21	0	0
P5.manual1.PCRA.sink.H5	UCSD	2_sink	manual	PCRA	manual_PCRA	H5	Vibrio fischeri ES114	0	0	0	0	0	0	0	0	0	0	0	0	0	0	0	0	6328	0	0	0	0	0	0	0	0	0	0	0	0	0	0	0	0	0	0	1	0	0	13	13	0	0
P5.manual1.PCRA.sink.H8	UCSD	2_sink	manual	PCRA	manual_PCRA	H8	Vibrio fischeri ES114	0	0	0	0	0	0	0	0	0	0	0	0	0	0	0	0	4195	0	0	0	0	0	0	0	0	0	0	0	0	0	0	0	0	0	0	1	0	0	13	13	0	0
P5.manual1.PCRA.source.A10	UCSD	2_sink	manual	PCRA	manual_PCRA	A10	Vibrio fischeri ES114	0	0	0	0	0	0	0	0	0	0	0	0	0	0	0	0	11840	0	0	0	0	0	0	0	0	0	0	0	0	0	0	0	0	0	0	1	0	0	24	24	0	0
P5.manual1.PCRA.source.A3	UCSD	2_sink	manual	PCRA	manual_PCRA	A3	Vibrio fischeri ES114	0	0	0	0	0	0	0	0	0	0	0	0	0	0	0	0	5229	0	0	0	0	0	0	0	0	0	0	0	0	0	0	0	0	0	0	1	0	0	29	29	0	0
P5.manual1.PCRA.source.C10	UCSD	2_sink	manual	PCRA	manual_PCRA	C10	Vibrio fischeri ES114	0	0	0	0	0	0	0	0	0	0	0	0	0	0	0	0	1439	0	0	0	0	0	0	0	0	0	0	0	0	0	0	0	0	0	0	1	0	0	13	13	0	0
P5.manual1.PCRA.source.C3	UCSD	2_sink	manual	PCRA	manual_PCRA	C3	Vibrio fischeri ES114	0	0	0	0	0	0	0	0	0	0	0	0	0	0	0	0	2800	0	0	0	0	0	0	0	0	0	0	0	0	0	0	0	0	0	0	1	0	0	13	13	0	0
P5.manual1.PCRA.source.E10	UCSD	2_sink	manual	PCRA	manual_PCRA	E10	Vibrio fischeri ES114	0	0	0	0	0	0	0	0	0	0	0	0	0	0	0	0	2500	0	0	0	0	0	0	0	0	0	0	0	0	0	0	0	0	0	0	1	0	0	15	15	0	0
P5.manual1.PCRA.source.E3	UCSD	2_sink	manual	PCRA	manual_PCRA	E3	Vibrio fischeri ES114	0	0	0	0	0	0	0	0	0	0	0	0	0	0	0	0	3171	0	0	0	0	0	0	0	0	0	0	0	0	0	0	0	0	0	0	1	0	0	12	12	0	0
P5.manual1.PCRA.source.G10	UCSD	2_sink	manual	PCRA	manual_PCRA	G10	Vibrio fischeri ES114	0	0	0	0	0	0	0	0	0	0	0	0	0	0	0	0	3670	0	0	0	0	0	0	0	0	0	0	0	0	0	0	0	0	0	0	1	0	0	17	17	0	0
P5.manual1.PCRA.source.G3	UCSD	2_sink	manual	PCRA	manual_PCRA	G3	Vibrio fischeri ES114	0	0	0	0	0	0	0	0	0	0	0	0	0	0	0	0	8419	0	0	0	0	0	0	0	0	0	0	0	0	0	0	0	0	0	0	1	0	0	37	37	0	0
P6.manual1.PCRB.ntc.B11	UCSD	2_sink	manual	PCRB	manual_PCRB	B11	Vibrio fischeri ES114	0	0	0	0	0	0	0	0	0	0	0	0	0	0	0	0	1518	0	0	0	0	0	0	0	0	0	0	0	0	0	0	0	0	0	0	1	0	0	9	9	0	0
P6.manual1.PCRB.ntc.B2	UCSD	2_sink	manual	PCRB	manual_PCRB	B2	Vibrio fischeri ES114	0	0	0	0	0	0	0	0	0	0	0	0	0	0	0	0	628	0	0	0	0	0	0	0	0	0	0	0	0	0	0	0	0	0	0	1	0	0	3	3	0	0
P6.manual1.PCRB.ntc.D11	UCSD	2_sink	manual	PCRB	manual_PCRB	D11	Vibrio fischeri ES114	0	0	0	0	0	0	0	0	0	0	0	0	0	0	0	0	3	0	3	0	0	0	0	0	0	0	0	0	0	0	0	0	0	0	0	1	0	1	21	21	0	0
P6.manual1.PCRB.ntc.D2	UCSD	2_sink	manual	PCRB	manual_PCRB	D2	Vibrio fischeri ES114	0	0	0	0	0	0	0	0	0	0	0	0	0	0	0	0	5200	0	0	0	0	0	0	0	0	0	0	0	0	0	0	0	0	0	0	1	0	0	19	19	0	0
P6.manual1.PCRB.ntc.F11	UCSD	2_sink	manual	PCRB	manual_PCRB	F11	Vibrio fischeri ES114	0	0	0	0	0	0	0	0	0	0	0	0	0	0	0	0	3071	0	0	0	0	0	0	0	0	0	0	0	0	0	0	0	0	0	0	1	0	0	21	21	0	0
P6.manual1.PCRB.ntc.F2	UCSD	2_sink	manual	PCRB	manual_PCRB	F2	Vibrio fischeri ES114	0	0	0	0	0	0	0	0	0	0	0	0	0	0	0	0	8411	0	0	0	0	0	0	0	0	0	0	0	0	0	0	0	0	0	0	1	0	0	40	40	0	0
P6.manual1.PCRB.ntc.H11	UCSD	2_sink	manual	PCRB	manual_PCRB	H11	Vibrio fischeri ES114	0	0	0	0	0	0	0	0	0	0	0	0	0	0	0	0	2275	0	0	0	0	0	0	0	0	0	0	0	0	0	0	0	0	0	0	1	0	0	17	17	0	0
P6.manual1.PCRB.ntc.H2	UCSD	2_sink	manual	PCRB	manual_PCRB	H2	Vibrio fischeri ES114	0	0	0	0	0	0	0	0	0	0	0	0	0	0	0	0	2673	0	0	0	0	0	0	0	0	0	0	0	0	0	0	0	0	0	0	1	0	0	4	4	0	0
P6.manual1.PCRB.sink.A4	UCSD	2_sink	manual	PCRB	manual_PCRB	A4	Vibrio fischeri ES114	0	0	0	0	0	0	0	0	0	0	0	0	0	0	0	0	5022	0	0	0	0	0	0	0	0	0	0	0	0	0	0	0	0	0	0	1	0	0	6	6	0	0
P6.manual1.PCRB.sink.A6	UCSD	2_sink	manual	PCRB	manual_PCRB	A6	Vibrio fischeri ES114	0	0	0	0	0	0	0	0	0	0	0	0	0	0	0	0	10234	0	0	0	0	0	0	0	0	0	0	0	0	0	0	0	0	0	0	1	0	0	35	35	0	0
P6.manual1.PCRB.sink.A7	UCSD	2_sink	manual	PCRB	manual_PCRB	A7	Vibrio fischeri ES114	0	0	0	0	0	0	0	0	0	0	0	0	0	0	0	0	2964	0	0	0	0	0	0	0	0	0	0	0	0	0	0	0	0	0	0	1	0	0	16	16	0	0
P6.manual1.PCRB.sink.A9	UCSD	2_sink	manual	PCRB	manual_PCRB	A9	Vibrio fischeri ES114	0	0	0	0	0	0	0	0	0	0	0	0	0	0	0	0	3349	0	0	0	0	0	0	0	0	0	0	0	0	0	0	0	0	0	0	1	0	0	16	16	0	0
P6.manual1.PCRB.sink.B1	UCSD	2_sink	manual	PCRB	manual_PCRB	B1	Vibrio fischeri ES114	0	0	0	0	0	2	0	0	0	0	0	0	0	0	0	0	1482	0	0	0	0	0	0	0	1	0	0	0	0	0	0	0	0	0	0	1	0	0	12	12	1	0.083333333
P6.manual1.PCRB.sink.B12	UCSD	2_sink	manual	PCRB	manual_PCRB	B12	Vibrio fischeri ES114	0	0	0	0	0	0	0	0	0	0	0	0	0	0	0	0	4697	0	0	0	0	0	0	0	0	0	0	0	0	0	0	0	0	0	0	1	0	0	19	19	0	0
P6.manual1.PCRB.sink.B5	UCSD	2_sink	manual	PCRB	manual_PCRB	B5	Vibrio fischeri ES114	0	4	0	0	0	0	0	0	0	0	0	0	0	0	0	0	135	0	0	0	1	0	0	0	0	0	0	0	0	0	0	0	0	0	0	1	0	0	4	4	1	0.25
P6.manual1.PCRB.sink.B8	UCSD	2_sink	manual	PCRB	manual_PCRB	B8	Vibrio fischeri ES114	0	0	0	0	0	0	0	0	0	0	0	0	0	0	0	0	7550	0	0	0	0	0	0	0	0	0	0	0	0	0	0	0	0	0	0	1	0	0	27	27	0	0
P6.manual1.PCRB.sink.C4	UCSD	2_sink	manual	PCRB	manual_PCRB	C4	Vibrio fischeri ES114	0	0	0	0	0	0	0	0	0	0	0	0	0	0	0	0	8007	0	0	0	0	0	0	0	0	0	0	0	0	0	0	0	0	0	0	1	0	0	28	28	0	0
P6.manual1.PCRB.sink.C6	UCSD	2_sink	manual	PCRB	manual_PCRB	C6	Vibrio fischeri ES114	3	0	0	0	0	0	0	0	0	0	0	0	0	0	0	0	4875	0	0	1	0	0	0	0	0	0	0	0	0	0	0	0	0	0	0	1	0	0	19	19	1	0.052631579
P6.manual1.PCRB.sink.C7	UCSD	2_sink	manual	PCRB	manual_PCRB	C7	Vibrio fischeri ES114	0	0	0	0	0	0	0	0	0	0	0	0	0	0	0	0	1801	0	0	0	0	0	0	0	0	0	0	0	0	0	0	0	0	0	0	1	0	0	8	8	0	0
P6.manual1.PCRB.sink.C9	UCSD	2_sink	manual	PCRB	manual_PCRB	C9	Vibrio fischeri ES114	0	0	0	0	5	0	0	0	0	0	0	0	0	27	0	0	9074	0	0	0	0	0	0	1	0	0	0	0	0	0	0	0	1	0	0	1	0	0	70	70	2	0.028571429
P6.manual1.PCRB.sink.D1	UCSD	2_sink	manual	PCRB	manual_PCRB	D1	Vibrio fischeri ES114	0	0	0	0	0	0	0	0	0	0	0	0	0	0	0	0	3085	0	0	0	0	0	0	0	0	0	0	0	0	0	0	0	0	0	0	1	0	0	17	17	0	0
P6.manual1.PCRB.sink.D12	UCSD	2_sink	manual	PCRB	manual_PCRB	D12	Vibrio fischeri ES114	0	0	0	0	0	0	0	0	0	0	0	0	0	19	0	0	5772	0	0	0	0	0	0	0	0	0	0	0	0	0	0	0	1	0	0	1	0	0	27	27	1	0.037037037
P6.manual1.PCRB.sink.D5	UCSD	2_sink	manual	PCRB	manual_PCRB	D5	Vibrio fischeri ES114	0	0	0	0	0	2	0	0	0	0	0	0	0	0	0	0	7741	0	0	0	0	0	0	0	1	0	0	0	0	0	0	0	0	0	0	1	0	0	21	21	1	0.047619048
P6.manual1.PCRB.sink.D8	UCSD	2_sink	manual	PCRB	manual_PCRB	D8	Vibrio fischeri ES114	0	0	0	0	0	0	0	0	0	0	0	0	3	0	0	0	3303	0	0	0	0	0	0	0	0	0	0	0	0	0	0	1	0	0	0	1	0	0	8	8	1	0.125
P6.manual1.PCRB.sink.E4	UCSD	2_sink	manual	PCRB	manual_PCRB	E4	Vibrio fischeri ES114	0	0	0	0	0	0	0	0	0	0	0	0	0	0	0	0	8295	0	0	0	0	0	0	0	0	0	0	0	0	0	0	0	0	0	0	1	0	0	24	24	0	0
P6.manual1.PCRB.sink.E6	UCSD	2_sink	manual	PCRB	manual_PCRB	E6	Vibrio fischeri ES114	0	0	0	0	0	0	0	0	0	0	0	0	0	0	0	0	9781	0	0	0	0	0	0	0	0	0	0	0	0	0	0	0	0	0	0	1	0	0	19	19	0	0
P6.manual1.PCRB.sink.E7	UCSD	2_sink	manual	PCRB	manual_PCRB	E7	Vibrio fischeri ES114	0	0	0	0	0	0	0	0	0	0	0	0	0	0	0	0	1311	0	0	0	0	0	0	0	0	0	0	0	0	0	0	0	0	0	0	1	0	0	5	5	0	0
P6.manual1.PCRB.sink.E9	UCSD	2_sink	manual	PCRB	manual_PCRB	E9	Vibrio fischeri ES114	0	0	0	0	0	0	0	0	0	0	0	0	0	0	0	0	4338	0	0	0	0	0	0	0	0	0	0	0	0	0	0	0	0	0	0	1	0	0	11	11	0	0
P6.manual1.PCRB.sink.F1	UCSD	2_sink	manual	PCRB	manual_PCRB	F1	Vibrio fischeri ES114	0	0	0	0	0	0	0	0	0	0	0	0	0	0	0	0	1213	0	0	0	0	0	0	0	0	0	0	0	0	0	0	0	0	0	0	1	0	0	22	22	0	0
P6.manual1.PCRB.sink.F12	UCSD	2_sink	manual	PCRB	manual_PCRB	F12	Vibrio fischeri ES114	0	0	0	0	0	0	0	0	0	0	0	0	0	0	0	0	2103	0	0	0	0	0	0	0	0	0	0	0	0	0	0	0	0	0	0	1	0	0	18	18	0	0
P6.manual1.PCRB.sink.F5	UCSD	2_sink	manual	PCRB	manual_PCRB	F5	Vibrio fischeri ES114	0	0	0	0	0	0	0	0	0	0	0	0	0	0	0	0	6425	0	0	0	0	0	0	0	0	0	0	0	0	0	0	0	0	0	0	1	0	0	19	19	0	0
P6.manual1.PCRB.sink.F8	UCSD	2_sink	manual	PCRB	manual_PCRB	F8	Vibrio fischeri ES114	0	0	0	0	0	0	0	0	0	0	0	0	0	0	0	0	12058	0	0	0	0	0	0	0	0	0	0	0	0	0	0	0	0	0	0	1	0	0	25	25	0	0
P6.manual1.PCRB.sink.G4	UCSD	2_sink	manual	PCRB	manual_PCRB	G4	Vibrio fischeri ES114	0	0	0	0	0	0	0	0	0	0	0	0	0	0	0	0	8043	0	0	0	0	0	0	0	0	0	0	0	0	0	0	0	0	0	0	1	0	0	24	24	0	0
P6.manual1.PCRB.sink.G6	UCSD	2_sink	manual	PCRB	manual_PCRB	G6	Vibrio fischeri ES114	0	0	7	0	0	0	0	0	0	0	0	0	0	0	0	0	10178	0	0	0	0	1	0	0	0	0	0	0	0	0	0	0	0	0	0	1	0	0	21	21	1	0.047619048
P6.manual1.PCRB.sink.G7	UCSD	2_sink	manual	PCRB	manual_PCRB	G7	Vibrio fischeri ES114	0	0	0	0	0	0	0	0	0	0	0	0	0	0	0	0	3916	0	0	0	0	0	0	0	0	0	0	0	0	0	0	0	0	0	0	1	0	0	20	20	0	0
P6.manual1.PCRB.sink.G9	UCSD	2_sink	manual	PCRB	manual_PCRB	G9	Vibrio fischeri ES114	0	0	0	0	0	0	0	0	0	0	0	0	0	0	0	0	3424	0	0	0	0	0	0	0	0	0	0	0	0	0	0	0	0	0	0	1	0	0	17	17	0	0
P6.manual1.PCRB.sink.H1	UCSD	2_sink	manual	PCRB	manual_PCRB	H1	Vibrio fischeri ES114	0	0	0	0	0	0	0	0	0	0	0	0	0	0	0	0	1114	0	0	0	0	0	0	0	0	0	0	0	0	0	0	0	0	0	0	1	0	0	6	6	0	0
P6.manual1.PCRB.sink.H12	UCSD	2_sink	manual	PCRB	manual_PCRB	H12	Vibrio fischeri ES114	0	0	0	0	0	0	0	0	0	0	0	0	0	0	0	0	950	0	0	0	0	0	0	0	0	0	0	0	0	0	0	0	0	0	0	1	0	0	8	8	0	0
P6.manual1.PCRB.sink.H5	UCSD	2_sink	manual	PCRB	manual_PCRB	H5	Vibrio fischeri ES114	0	0	0	0	0	0	0	0	0	0	0	0	0	0	0	0	1175	0	0	0	0	0	0	0	0	0	0	0	0	0	0	0	0	0	0	1	0	0	4	4	0	0
P6.manual1.PCRB.sink.H8	UCSD	2_sink	manual	PCRB	manual_PCRB	H8	Vibrio fischeri ES114	0	0	0	0	0	0	0	3	0	0	0	0	0	0	0	0	2716	0	0	0	0	0	0	0	0	0	1	0	0	0	0	0	0	0	0	1	0	0	18	18	1	0.055555556
P6.manual1.PCRB.source.A10	UCSD	2_sink	manual	PCRB	manual_PCRB	A10	Vibrio fischeri ES114	0	0	0	0	0	0	0	0	0	0	0	0	0	0	0	0	2867	0	0	0	0	0	0	0	0	0	0	0	0	0	0	0	0	0	0	1	0	0	16	16	0	0
P6.manual1.PCRB.source.A3	UCSD	2_sink	manual	PCRB	manual_PCRB	A3	Vibrio fischeri ES114	0	0	0	0	0	0	0	0	0	0	0	0	0	0	0	0	1660	0	0	0	0	0	0	0	0	0	0	0	0	0	0	0	0	0	0	1	0	0	8	8	0	0
P6.manual1.PCRB.source.C10	UCSD	2_sink	manual	PCRB	manual_PCRB	C10	Vibrio fischeri ES114	0	0	0	0	0	0	0	0	0	0	0	0	0	0	0	0	6229	0	0	0	0	0	0	0	0	0	0	0	0	0	0	0	0	0	0	1	0	0	15	15	0	0
P6.manual1.PCRB.source.C3	UCSD	2_sink	manual	PCRB	manual_PCRB	C3	Vibrio fischeri ES114	0	0	0	0	0	0	0	0	0	0	0	0	0	0	0	0	5205	0	0	0	0	0	0	0	0	0	0	0	0	0	0	0	0	0	0	1	0	0	18	18	0	0
P6.manual1.PCRB.source.E10	UCSD	2_sink	manual	PCRB	manual_PCRB	E10	Vibrio fischeri ES114	0	0	0	0	0	0	0	0	0	0	0	0	0	0	0	0	7596	0	0	0	0	0	0	0	0	0	0	0	0	0	0	0	0	0	0	1	0	0	25	25	0	0
P6.manual1.PCRB.source.E3	UCSD	2_sink	manual	PCRB	manual_PCRB	E3	Vibrio fischeri ES114	0	0	0	0	0	0	0	0	0	0	0	0	0	0	0	0	1847	0	0	0	0	0	0	0	0	0	0	0	0	0	0	0	0	0	0	1	0	0	9	9	0	0
P6.manual1.PCRB.source.G10	UCSD	2_sink	manual	PCRB	manual_PCRB	G10	Vibrio fischeri ES114	0	0	0	0	0	0	0	0	0	0	0	0	0	0	0	0	3861	0	0	0	0	0	0	0	0	0	0	0	0	0	0	0	0	0	0	1	0	0	15	15	0	0
P6.manual1.PCRB.source.G3	UCSD	2_sink	manual	PCRB	manual_PCRB	G3	Vibrio fischeri ES114	0	0	0	0	0	0	0	0	0	0	0	0	0	0	0	0	8269	0	0	0	0	0	0	0	0	0	0	0	0	0	0	0	0	0	0	1	0	0	54	54	0	0
P5.manual1.PCRA.sink.A11	UCSD	3_source	manual	PCRA	manual_PCRA	A11	Desulfovibrio sulfodismutans	0	0	0	0	0	0	0	0	0	2850	0	0	0	0	0	0	3	0	0	0	0	0	0	0	0	0	0	0	1	0	0	0	0	0	0	1	0	0	9	9	1	0.111111111
P5.manual1.PCRA.sink.A2	UCSD	3_source	manual	PCRA	manual_PCRA	A2	Bacillus	0	0	0	0	0	10456	0	0	0	0	0	0	0	0	0	0	3	0	0	0	0	0	0	0	1	0	0	0	0	0	0	0	0	0	0	1	0	0	5	5	1	0.2
P5.manual1.PCRA.sink.C11	UCSD	3_source	manual	PCRA	manual_PCRA	C11	Strep angiosis	0	0	0	0	0	0	0	0	5434	0	0	0	0	0	0	0	2	0	0	0	0	0	0	0	0	0	0	1	0	0	0	0	0	0	0	1	0	0	19	19	1	0.052631579
P5.manual1.PCRA.sink.C2	UCSD	3_source	manual	PCRA	manual_PCRA	C2	Corynebacterium stationis	0	8451	0	0	0	0	0	0	0	0	0	0	0	0	0	0	0	0	0	0	1	0	0	0	0	0	0	0	0	0	0	0	0	0	0	0	0	0	21	21	0	0
P5.manual1.PCRA.sink.E11	UCSD	3_source	manual	PCRA	manual_PCRA	E11	P. acnes	0	0	0	0	8304	0	0	0	0	0	0	0	0	1	0	0	0	0	0	0	0	0	0	1	0	0	0	0	0	0	0	0	1	0	0	0	0	0	64	64	1	0.015625
P5.manual1.PCRA.sink.E2	UCSD	3_source	manual	PCRA	manual_PCRA	E2	Halomonas	0	0	0	0	0	0	0	0	0	0	0	7918	0	0	0	0	0	915	0	0	0	0	0	0	0	0	0	0	0	0	1	0	0	0	0	0	1	0	4	4	0	0
P5.manual1.PCRA.sink.G11	UCSD	3_source	manual	PCRA	manual_PCRA	G11	BAD_ECOLI	0	0	0	0	0	0	0	0	0	0	0	0	0	0	0	0	0	0	0	0	0	0	0	0	0	0	0	0	0	0	0	0	0	0	0	0	0	0	21	21	0	0
P5.manual1.PCRA.sink.G2	UCSD	3_source	manual	PCRA	manual_PCRA	G2	S. succins	0	0	0	0	0	0	0	9434	0	0	0	0	0	0	0	0	2	0	0	0	0	0	0	0	0	0	1	0	0	0	0	0	0	0	0	1	0	0	7	7	1	0.142857143
P5.manual1.PCRA.source.A5	UCSD	3_source	manual	PCRA	manual_PCRA	A5	Serratia	0	0	0	0	0	0	0	0	0	0	8463	0	0	0	0	0	4	0	0	0	0	0	0	0	0	0	0	0	0	1	0	0	0	0	0	1	0	0	8	8	1	0.125
P5.manual1.PCRA.source.A8	UCSD	3_source	manual	PCRA	manual_PCRA	A8	Brachybacterium	0	0	21315	0	0	0	0	0	0	0	0	0	0	0	0	0	5	0	0	0	0	1	0	0	0	0	0	0	0	0	0	0	0	0	0	1	0	0	11	11	1	0.090909091
P5.manual1.PCRA.source.C5	UCSD	3_source	manual	PCRA	manual_PCRA	C5	Arthrobacter	0	0	0	14168	0	0	0	0	0	0	0	0	0	0	0	0	0	0	0	0	0	0	1	0	0	0	0	0	0	0	0	0	0	0	0	0	0	0	53	53	0	0
P5.manual1.PCRA.source.C8	UCSD	3_source	manual	PCRA	manual_PCRA	C8	Brevibacterium	14724	0	0	0	0	0	0	0	0	0	0	0	0	0	0	0	2	0	0	1	0	0	0	0	0	0	0	0	0	0	0	0	0	0	0	1	0	0	7	7	1	0.142857143
P5.manual1.PCRA.source.E5	UCSD	3_source	manual	PCRA	manual_PCRA	E5	Psychrobacter	0	0	0	0	0	0	0	0	0	0	0	0	24305	0	0	0	2	0	0	0	0	0	0	0	0	0	0	0	0	0	0	1	0	0	0	1	0	0	9	9	1	0.111111111
P5.manual1.PCRA.source.E8	UCSD	3_source	manual	PCRA	manual_PCRA	E8	S. equorium	0	0	0	0	0	0	17284	0	0	2	0	0	0	0	0	0	3	0	0	0	0	0	0	0	0	1	0	0	1	0	0	0	0	0	0	1	0	0	17	17	2	0.117647059
P5.manual1.PCRA.source.G8	UCSD	3_source	manual	PCRA	manual_PCRA	G8	V. rumo	0	0	0	0	0	0	0	0	0	0	0	0	0	0	15857	0	0	0	0	0	0	0	0	0	0	0	0	0	0	0	0	0	0	1	0	0	0	0	13	13	0	0
P6.manual1.PCRB.sink.A11	UCSD	3_source	manual	PCRB	manual_PCRB	A11	Desulfovibrio sulfodismutans	0	0	0	0	0	0	0	0	0	8693	0	0	0	0	0	0	0	0	0	0	0	0	0	0	0	0	0	0	1	0	0	0	0	0	0	0	0	0	12	12	0	0
P6.manual1.PCRB.sink.A2	UCSD	3_source	manual	PCRB	manual_PCRB	A2	Bacillus	0	0	0	0	0	8082	0	0	0	0	0	0	0	0	0	0	0	0	0	0	0	0	0	0	1	0	0	0	0	0	0	0	0	0	0	0	0	0	29	29	0	0
P6.manual1.PCRB.sink.C11	UCSD	3_source	manual	PCRB	manual_PCRB	C11	Strep angiosis	0	0	0	0	0	0	0	0	862	0	0	0	0	0	0	0	5	0	0	0	0	0	0	0	0	0	0	1	0	0	0	0	0	0	0	1	0	0	5	5	1	0.2
P6.manual1.PCRB.sink.C2	UCSD	3_source	manual	PCRB	manual_PCRB	C2	Corynebacterium stationis	0	10529	0	0	0	0	0	0	0	0	0	0	0	0	0	0	0	0	0	0	1	0	0	0	0	0	0	0	0	0	0	0	0	0	0	0	0	0	18	18	0	0
P6.manual1.PCRB.sink.E11	UCSD	3_source	manual	PCRB	manual_PCRB	E11	P. acnes	0	0	0	0	1261	0	27	0	0	0	0	0	11	4	0	0	5	0	0	0	0	0	0	1	0	1	0	0	0	0	0	1	1	0	0	1	0	0	108	108	4	0.037037037
P6.manual1.PCRB.sink.E2	UCSD	3_source	manual	PCRB	manual_PCRB	E2	Halomonas	0	0	0	0	0	0	0	0	0	0	0	6283	0	0	0	0	0	687	0	0	0	0	0	0	0	0	0	0	0	0	1	0	0	0	0	0	1	0	7	7	0	0
P6.manual1.PCRB.sink.G11	UCSD	3_source	manual	PCRB	manual_PCRB	G11	BAD_ECOLI	0	0	0	0	0	0	0	0	0	0	0	0	0	0	0	0	6	0	0	0	0	0	0	0	0	0	0	0	0	0	0	0	0	0	0	1	0	0	27	27	1	0.037037037
P6.manual1.PCRB.sink.G2	UCSD	3_source	manual	PCRB	manual_PCRB	G2	S. succins	0	0	0	0	0	0	0	2243	0	0	0	0	0	0	0	0	0	0	0	0	0	0	0	0	0	0	1	0	0	0	0	0	0	0	0	0	0	0	7	7	0	0
P6.manual1.PCRB.source.A5	UCSD	3_source	manual	PCRB	manual_PCRB	A5	Serratia	0	0	0	0	0	0	0	0	0	0	6155	0	0	0	0	0	2	0	0	0	0	0	0	0	0	0	0	0	0	1	0	0	0	0	0	1	0	0	9	9	1	0.111111111
P6.manual1.PCRB.source.A8	UCSD	3_source	manual	PCRB	manual_PCRB	A8	Brachybacterium	0	0	16291	0	0	0	0	0	0	0	0	0	0	0	0	0	5	0	0	0	0	1	0	0	0	0	0	0	0	0	0	0	0	0	0	1	0	0	9	9	1	0.111111111
P6.manual1.PCRB.source.C5	UCSD	3_source	manual	PCRB	manual_PCRB	C5	Arthrobacter	0	0	0	9731	0	0	0	0	0	0	0	0	0	0	0	0	2	0	0	0	0	0	1	0	0	0	0	0	0	0	0	0	0	0	0	1	0	0	10	10	1	0.1
P6.manual1.PCRB.source.C8	UCSD	3_source	manual	PCRB	manual_PCRB	C8	Brevibacterium	15504	0	0	0	0	0	0	0	0	0	0	0	0	0	0	0	4	0	0	1	0	0	0	0	0	0	0	0	0	0	0	0	0	0	0	1	0	0	18	18	1	0.055555556
P6.manual1.PCRB.source.E5	UCSD	3_source	manual	PCRB	manual_PCRB	E5	Psychrobacter	0	0	0	0	0	0	0	0	0	0	0	0	16938	0	0	0	0	0	0	0	0	0	0	0	0	0	0	0	0	0	0	1	0	0	0	0	0	0	5	5	0	0
P6.manual1.PCRB.source.E8	UCSD	3_source	manual	PCRB	manual_PCRB	E8	S. equorium	0	0	0	0	0	0	16981	0	0	0	0	0	0	0	0	0	0	0	0	0	0	0	0	0	0	1	0	0	0	0	0	0	0	0	0	0	0	0	12	12	0	0
P6.manual1.PCRB.source.G5	UCSD	3_source	manual	PCRB	manual_PCRB	G5	pseudomonas fragi 2	0	0	0	0	0	0	0	0	0	0	0	0	0	25113	0	0	2	0	434	0	0	0	0	0	0	0	0	0	0	0	0	0	1	0	0	1	0	1	11	11	1	0.090909091
P6.manual1.PCRB.source.G8	UCSD	3_source	manual	PCRB	manual_PCRB	G8	V. rumo	0	0	0	0	0	0	0	0	0	0	0	2	0	0	22808	0	0	0	0	0	0	0	0	0	0	0	0	0	0	0	1	0	0	1	0	0	0	0	6	6	1	0.166666667
Plate.Well.A1	argonne	1_ntc	manual_plate	PCRA	manual_plate_PCRA	A1	Extraction ntc	0	0	0	0	0	0	0	0	0	0	0	0	0	0	0	NaN	0	0	0	0	0	0	0	0	0	0	0	0	0	0	0	0	0	0	1	0	0	0	5	5	0	0
Plate.Well.A12	argonne	1_ntc	manual_plate	PCRA	manual_plate_PCRA	A12	Extraction ntc	0	0	88	0	0	0	0	0	0	0	24	0	0	0	0	NaN	0	0	0	0	0	1	0	0	0	0	0	0	0	1	0	0	0	0	1	0	0	0	3	3	2	0.666666667
Plate.Well.B11	argonne	1_ntc	manual_plate	PCRA	manual_plate_PCRA	B11	Extraction ntc	0	0	0	0	0	0	0	0	0	0	0	0	0	0	0	NaN	0	0	0	0	0	0	0	0	0	0	0	0	0	0	0	0	0	0	1	0	0	0	4	4	0	0
Plate.Well.B2	argonne	1_ntc	manual_plate	PCRA	manual_plate_PCRA	B2	Extraction ntc	0	0	0	0	0	0	0	0	0	0	0	0	0	0	0	NaN	0	0	0	0	0	0	0	0	0	0	0	0	0	0	0	0	0	0	1	0	0	0	8	8	0	0
Plate.Well.B4	argonne	1_ntc	manual_plate	PCRA	manual_plate_PCRA	B4	Extraction ntc	0	0	0	0	0	0	0	0	0	0	0	0	0	0	0	NaN	0	0	0	0	0	0	0	0	0	0	0	0	0	0	0	0	0	0	1	0	0	0	11	11	0	0
Plate.Well.B6	argonne	1_ntc	manual_plate	PCRA	manual_plate_PCRA	B6	Extraction ntc	0	0	0	0	0	0	0	0	0	0	0	0	0	0	0	NaN	0	0	0	0	0	0	0	0	0	0	0	0	0	0	0	0	0	0	1	0	0	0	9	9	0	0
Plate.Well.B7	argonne	1_ntc	manual_plate	PCRA	manual_plate_PCRA	B7	Extraction ntc	0	0	0	0	0	0	0	0	0	0	0	0	0	0	0	NaN	0	0	0	0	0	0	0	0	0	0	0	0	0	0	0	0	0	0	1	0	0	0	3	3	0	0
Plate.Well.B9	argonne	1_ntc	manual_plate	PCRA	manual_plate_PCRA	B9	Extraction ntc	0	0	0	0	0	0	0	0	0	0	0	2	0	0	0	NaN	0	0	0	0	0	0	0	0	0	0	0	0	0	0	1	0	0	0	1	0	0	0	2	2	1	0.5
Plate.Well.C1	argonne	1_ntc	manual_plate	PCRA	manual_plate_PCRA	C1	Extraction ntc	0	0	0	0	0	0	0	0	0	0	0	0	0	0	0	NaN	0	0	0	0	0	0	0	0	0	0	0	0	0	0	0	0	0	0	1	0	0	0	7	7	0	0
Plate.Well.C12	argonne	1_ntc	manual_plate	PCRA	manual_plate_PCRA	C12	Extraction ntc	0	0	0	0	0	0	0	0	0	0	0	0	0	0	0	NaN	0	0	0	0	0	0	0	0	0	0	0	0	0	0	0	0	0	0	1	0	0	0	15	15	0	0
Plate.Well.D11	argonne	1_ntc	manual_plate	PCRA	manual_plate_PCRA	D11	Extraction ntc	0	0	0	0	0	0	0	0	0	0	0	0	0	0	0	NaN	0	0	0	0	0	0	0	0	0	0	0	0	0	0	0	0	0	0	1	0	0	0	2	2	0	0
Plate.Well.D2	argonne	1_ntc	manual_plate	PCRA	manual_plate_PCRA	D2	Extraction ntc	0	0	0	0	0	0	0	0	0	0	0	0	0	0	0	NaN	0	0	0	0	0	0	0	0	0	0	0	0	0	0	0	0	0	0	1	0	0	0	3	3	0	0
Plate.Well.D6	argonne	1_ntc	manual_plate	PCRA	manual_plate_PCRA	D6	Extraction ntc	0	0	0	0	0	0	0	0	0	0	0	0	0	0	0	NaN	0	0	0	0	0	0	0	0	0	0	0	0	0	0	0	0	0	0	1	0	0	0	2	2	0	0
Plate.Well.D7	argonne	1_ntc	manual_plate	PCRA	manual_plate_PCRA	D7	Extraction ntc	0	0	0	0	0	0	0	0	0	0	0	0	0	0	0	NaN	0	0	0	0	0	0	0	0	0	0	0	0	0	0	0	0	0	0	1	0	0	0	2	2	0	0
Plate.Well.D9	argonne	1_ntc	manual_plate	PCRA	manual_plate_PCRA	D9	Extraction ntc	0	0	0	0	0	0	0	0	0	0	0	0	0	0	0	NaN	0	0	0	0	0	0	0	0	0	0	0	0	0	0	0	0	0	0	1	0	0	0	4	4	0	0
Plate.Well.E12	argonne	1_ntc	manual_plate	PCRA	manual_plate_PCRA	E12	Extraction ntc	0	0	0	0	0	0	0	0	0	0	0	0	0	0	0	NaN	0	0	0	0	0	0	0	0	0	0	0	0	0	0	0	0	0	0	1	0	0	0	3	3	0	0
Plate.Well.F2	argonne	1_ntc	manual_plate	PCRA	manual_plate_PCRA	F2	Extraction ntc	0	0	0	0	0	0	0	0	0	0	0	0	0	0	0	NaN	0	0	0	0	0	0	0	0	0	0	0	0	0	0	0	0	0	0	1	0	0	0	6	6	0	0
Plate.Well.F4	argonne	1_ntc	manual_plate	PCRA	manual_plate_PCRA	F4	Extraction ntc	0	0	0	0	0	0	0	0	0	0	0	0	0	0	0	NaN	0	0	0	0	0	0	0	0	0	0	0	0	0	0	0	0	0	0	1	0	0	0	2	2	0	0
Plate.Well.F6	argonne	1_ntc	manual_plate	PCRA	manual_plate_PCRA	F6	Extraction ntc	0	0	0	0	48	0	0	0	0	0	0	0	0	0	0	NaN	0	0	0	0	0	0	0	1	0	0	0	0	0	0	0	0	0	0	1	0	0	0	56	56	1	0.017857143
Plate.Well.F7	argonne	1_ntc	manual_plate	PCRA	manual_plate_PCRA	F7	Extraction ntc	0	0	0	0	0	0	0	0	0	0	0	0	0	0	0	NaN	0	0	0	0	0	0	0	0	0	0	0	0	0	0	0	0	0	0	1	0	0	0	10	10	0	0
Plate.Well.F9	argonne	1_ntc	manual_plate	PCRA	manual_plate_PCRA	F9	Extraction ntc	0	0	0	0	0	0	0	0	0	0	0	0	0	0	0	NaN	0	0	0	0	0	0	0	0	0	0	0	0	0	0	0	0	0	0	1	0	0	0	3	3	0	0
Plate.Well.G1	argonne	1_ntc	manual_plate	PCRA	manual_plate_PCRA	G1	Extraction ntc	0	0	0	0	0	0	0	0	0	0	0	0	0	0	0	NaN	0	0	0	0	0	0	0	0	0	0	0	0	0	0	0	0	0	0	1	0	0	0	19	19	0	0
Plate.Well.G12	argonne	1_ntc	manual_plate	PCRA	manual_plate_PCRA	G12	Extraction ntc	0	0	0	0	0	0	0	0	0	0	0	0	0	0	0	NaN	0	0	0	0	0	0	0	0	0	0	0	0	0	0	0	0	0	0	1	0	0	0	2	2	0	0
Plate.Well.H11	argonne	1_ntc	manual_plate	PCRA	manual_plate_PCRA	H11	Extraction ntc	0	0	0	0	0	0	0	0	0	0	0	0	0	0	0	NaN	0	0	0	0	0	0	0	0	0	0	0	0	0	0	0	0	0	0	1	0	0	0	11	11	0	0
Plate.Well.H4	argonne	1_ntc	manual_plate	PCRA	manual_plate_PCRA	H4	Extraction ntc	0	0	0	0	0	0	0	0	0	0	0	0	0	0	0	NaN	0	0	0	0	0	0	0	0	0	0	0	0	0	0	0	0	0	0	1	0	0	0	6	6	0	0
Plate.Well.H6	argonne	1_ntc	manual_plate	PCRA	manual_plate_PCRA	H6	Extraction ntc	0	0	0	0	0	0	0	0	0	0	0	0	0	0	0	NaN	0	0	0	0	0	0	0	0	0	0	0	0	0	0	0	0	0	0	1	0	0	0	8	8	0	0
Plate.Well.H7	argonne	1_ntc	manual_plate	PCRA	manual_plate_PCRA	H7	Extraction ntc	0	0	0	0	0	0	0	0	0	0	0	0	0	0	0	NaN	0	0	0	0	0	0	0	0	0	0	0	0	0	0	0	0	0	0	1	0	0	0	3	3	0	0
Plate.Well.H9	argonne	1_ntc	manual_plate	PCRA	manual_plate_PCRA	H9	Extraction ntc	0	0	0	0	0	0	0	0	0	0	0	0	0	0	0	NaN	0	0	0	0	0	0	0	0	0	0	0	0	0	0	0	0	0	0	1	0	0	0	5	5	0	0
Plate.Well.A11	argonne	2_sink	manual_plate	PCRA	manual_plate_PCRA	A11	Vibrio fischeri ES114	0	0	1883	0	0	2154	0	0	0	0	0	0	0	0	0	NaN	195	0	0	0	0	1	0	0	1	0	0	0	0	0	0	0	0	0	1	1	0	0	16	16	2	0.125
Plate.Well.A2	argonne	2_sink	manual_plate	PCRA	manual_plate_PCRA	A2	Vibrio fischeri ES114	0	0	125	0	0	8	0	0	0	0	0	0	0	0	0	NaN	61	0	0	0	0	1	0	0	1	0	0	0	0	0	0	0	0	0	1	1	0	0	9	9	2	0.222222222
Plate.Well.A4	argonne	2_sink	manual_plate	PCRA	manual_plate_PCRA	A4	Vibrio fischeri ES114	0	0	0	0	0	0	0	0	0	0	5347	0	0	0	0	NaN	0	0	0	0	0	0	0	0	0	0	0	0	0	1	0	0	0	0	1	0	0	0	2	2	1	0.5
Plate.Well.A6	argonne	2_sink	manual_plate	PCRA	manual_plate_PCRA	A6	Vibrio fischeri ES114	0	0	0	0	0	71	0	0	0	0	3118	0	0	0	0	NaN	195	0	0	0	0	0	0	0	1	0	0	0	0	1	0	0	0	0	1	1	0	0	9	9	2	0.222222222
Plate.Well.A7	argonne	2_sink	manual_plate	PCRA	manual_plate_PCRA	A7	Vibrio fischeri ES114	0	0	23625	0	0	149	0	2	0	0	324	0	0	0	0	NaN	955	0	0	0	0	1	0	0	1	0	1	0	0	1	0	0	0	0	1	1	0	0	15	15	4	0.266666667
Plate.Well.A9	argonne	2_sink	manual_plate	PCRA	manual_plate_PCRA	A9	Vibrio fischeri ES114	0	0	5281	0	0	372	0	0	0	109	88	0	0	0	0	NaN	146	0	0	0	0	1	0	0	1	0	0	0	1	1	0	0	0	0	1	1	0	0	10	10	4	0.4
Plate.Well.B1	argonne	2_sink	manual_plate	PCRA	manual_plate_PCRA	B1	Vibrio fischeri ES114	0	0	0	0	0	0	0	0	0	0	0	0	0	0	0	NaN	741	0	0	0	0	0	0	0	0	0	0	0	0	0	0	0	0	0	1	1	0	0	9	9	0	0
Plate.Well.B10	argonne	2_sink	manual_plate	PCRA	manual_plate_PCRA	B10	Vibrio fischeri ES114	0	0	0	0	0	0	0	0	0	0	0	0	0	0	0	NaN	520	0	0	0	0	0	0	0	0	0	0	0	0	0	0	0	0	0	1	1	0	0	3	3	0	0
Plate.Well.B12	argonne	2_sink	manual_plate	PCRA	manual_plate_PCRA	B12	Vibrio fischeri ES114	0	0	463	0	0	1630	0	0	0	0	722	0	0	0	0	NaN	4830	0	0	0	0	1	0	0	1	0	0	0	0	1	0	0	0	0	1	1	0	0	25	25	3	0.12
Plate.Well.B3	argonne	2_sink	manual_plate	PCRA	manual_plate_PCRA	B3	Vibrio fischeri ES114	0	0	0	0	0	0	0	0	0	0	0	0	0	0	0	NaN	66	0	0	0	0	0	0	0	0	0	0	0	0	0	0	0	0	0	1	1	0	0	13	13	0	0
Plate.Well.B5	argonne	2_sink	manual_plate	PCRA	manual_plate_PCRA	B5	Vibrio fischeri ES114	0	0	0	0	0	0	0	0	0	0	0	0	0	0	0	NaN	231	0	0	0	0	0	0	0	0	0	0	0	0	0	0	0	0	0	1	1	0	0	14	14	0	0
Plate.Well.B8	argonne	2_sink	manual_plate	PCRA	manual_plate_PCRA	B8	Vibrio fischeri ES114	0	0	0	0	0	0	0	0	0	0	0	0	0	0	0	NaN	201	0	0	0	0	0	0	0	0	0	0	0	0	0	0	0	0	0	1	1	0	0	10	10	0	0
Plate.Well.C11	argonne	2_sink	manual_plate	PCRA	manual_plate_PCRA	C11	Vibrio fischeri ES114	0	0	0	0	0	0	0	0	0	0	0	0	0	0	0	NaN	1143	0	0	0	0	0	0	0	0	0	0	0	0	0	0	0	0	0	1	1	0	0	4	4	0	0
Plate.Well.C2	argonne	2_sink	manual_plate	PCRA	manual_plate_PCRA	C2	Vibrio fischeri ES114	0	0	0	0	0	0	0	0	0	0	0	0	0	0	0	NaN	0	0	0	0	0	0	0	0	0	0	0	0	0	0	0	0	0	0	1	0	0	0	3	3	0	0
Plate.Well.C4	argonne	2_sink	manual_plate	PCRA	manual_plate_PCRA	C4	Vibrio fischeri ES114	0	0	0	0	0	0	0	0	0	0	0	0	0	0	0	NaN	0	0	0	0	0	0	0	0	0	0	0	0	0	0	0	0	0	0	1	0	0	0	19	19	0	0
Plate.Well.C6	argonne	2_sink	manual_plate	PCRA	manual_plate_PCRA	C6	Vibrio fischeri ES114	0	0	0	0	16	0	0	0	0	0	0	0	0	0	0	NaN	74	0	0	0	0	0	0	1	0	0	0	0	0	0	0	0	0	0	1	1	0	0	11	11	1	0.090909091
Plate.Well.C7	argonne	2_sink	manual_plate	PCRA	manual_plate_PCRA	C7	Vibrio fischeri ES114	0	0	0	0	0	0	0	0	0	0	0	0	0	0	0	NaN	2023	0	0	0	0	0	0	0	0	0	0	0	0	0	0	0	0	0	1	1	0	0	12	12	0	0
Plate.Well.C9	argonne	2_sink	manual_plate	PCRA	manual_plate_PCRA	C9	Vibrio fischeri ES114	0	0	0	0	0	0	0	0	0	0	0	0	0	0	0	NaN	654	0	0	0	0	0	0	0	0	0	0	0	0	0	0	0	0	0	1	1	0	0	6	6	0	0
Plate.Well.D10	argonne	2_sink	manual_plate	PCRA	manual_plate_PCRA	D10	Vibrio fischeri ES114	0	0	0	0	0	0	0	0	0	0	0	0	0	0	0	NaN	0	0	0	0	0	0	0	0	0	0	0	0	0	0	0	0	0	0	1	0	0	0	52	52	0	0
Plate.Well.D12	argonne	2_sink	manual_plate	PCRA	manual_plate_PCRA	D12	Vibrio fischeri ES114	0	0	0	0	0	0	0	0	0	0	0	0	0	0	0	NaN	0	0	0	0	0	0	0	0	0	0	0	0	0	0	0	0	0	0	1	0	0	0	1	1	0	0
Plate.Well.D3	argonne	2_sink	manual_plate	PCRA	manual_plate_PCRA	D3	Vibrio fischeri ES114	0	0	0	0	0	0	0	2	0	0	0	0	0	0	0	NaN	87	0	0	0	0	0	0	0	0	0	1	0	0	0	0	0	0	0	1	1	0	0	6	6	1	0.166666667
Plate.Well.D5	argonne	2_sink	manual_plate	PCRA	manual_plate_PCRA	D5	Vibrio fischeri ES114	0	0	0	0	0	0	0	0	0	0	0	0	0	0	0	NaN	0	0	0	0	0	0	0	0	0	0	0	0	0	0	0	0	0	0	1	0	0	0	8	8	0	0
Plate.Well.D8	argonne	2_sink	manual_plate	PCRA	manual_plate_PCRA	D8	Vibrio fischeri ES114	0	0	0	0	2	0	0	0	0	0	0	0	0	0	0	NaN	0	0	0	0	0	0	0	1	0	0	0	0	0	0	0	0	0	0	1	0	0	0	8	8	1	0.125
Plate.Well.E11	argonne	2_sink	manual_plate	PCRA	manual_plate_PCRA	E11	Vibrio fischeri ES114	0	0	0	0	0	0	0	0	0	0	0	0	0	0	0	NaN	5936	0	0	0	0	0	0	0	0	0	0	0	0	0	0	0	0	0	1	1	0	0	5	5	0	0
Plate.Well.E2	argonne	2_sink	manual_plate	PCRA	manual_plate_PCRA	E2	Vibrio fischeri ES114	0	0	0	0	0	0	0	0	0	0	0	0	0	0	0	NaN	224	0	0	0	0	0	0	0	0	0	0	0	0	0	0	0	0	0	1	1	0	0	7	7	0	0
Plate.Well.E4	argonne	2_sink	manual_plate	PCRA	manual_plate_PCRA	E4	Vibrio fischeri ES114	0	0	0	0	0	0	0	0	0	0	0	0	0	0	0	NaN	1711	0	0	0	0	0	0	0	0	0	0	0	0	0	0	0	0	0	1	1	0	0	11	11	0	0
Plate.Well.E6	argonne	2_sink	manual_plate	PCRA	manual_plate_PCRA	E6	Vibrio fischeri ES114	0	0	0	0	0	0	0	0	0	0	0	0	0	228	0	NaN	125	0	0	0	0	0	0	0	0	0	0	0	0	0	0	0	1	0	1	1	0	0	9	9	1	0.111111111
Plate.Well.E7	argonne	2_sink	manual_plate	PCRA	manual_plate_PCRA	E7	Vibrio fischeri ES114	0	0	0	0	0	0	0	0	0	0	0	0	0	0	0	NaN	0	0	0	0	0	0	0	0	0	0	0	0	0	0	0	0	0	0	1	0	0	0	3	3	0	0
Plate.Well.E9	argonne	2_sink	manual_plate	PCRA	manual_plate_PCRA	E9	Vibrio fischeri ES114	0	0	0	0	0	0	0	0	0	0	0	0	0	0	0	NaN	144	0	0	0	0	0	0	0	0	0	0	0	0	0	0	0	0	0	1	1	0	0	335	335	0	0
Plate.Well.F1	argonne	2_sink	manual_plate	PCRA	manual_plate_PCRA	F1	Vibrio fischeri ES114	0	0	0	0	0	0	0	0	0	0	0	0	0	957	0	NaN	613	0	0	0	0	0	0	0	0	0	0	0	0	0	0	0	1	0	1	1	0	0	8	8	1	0.125
Plate.Well.F10	argonne	2_sink	manual_plate	PCRA	manual_plate_PCRA	F10	Vibrio fischeri ES114	0	0	0	0	0	0	0	0	0	0	0	0	0	0	0	NaN	1268	0	0	0	0	0	0	0	0	0	0	0	0	0	0	0	0	0	1	1	0	0	4	4	0	0
Plate.Well.F3	argonne	2_sink	manual_plate	PCRA	manual_plate_PCRA	F3	Vibrio fischeri ES114	0	0	0	0	0	0	0	0	0	0	0	0	0	0	0	NaN	0	0	0	0	0	0	0	0	0	0	0	0	0	0	0	0	0	0	1	0	0	0	3	3	0	0
Plate.Well.F5	argonne	2_sink	manual_plate	PCRA	manual_plate_PCRA	F5	Vibrio fischeri ES114	0	0	0	0	0	0	0	0	0	0	0	0	0	0	0	NaN	665	0	0	0	0	0	0	0	0	0	0	0	0	0	0	0	0	0	1	1	0	0	7	7	0	0
Plate.Well.F8	argonne	2_sink	manual_plate	PCRA	manual_plate_PCRA	F8	Vibrio fischeri ES114	0	0	0	0	0	0	0	0	0	0	0	0	0	0	0	NaN	5076	0	0	0	0	0	0	0	0	0	0	0	0	0	0	0	0	0	1	1	0	0	15	15	0	0
Plate.Well.G11	argonne	2_sink	manual_plate	PCRA	manual_plate_PCRA	G11	Vibrio fischeri ES114	0	0	0	0	0	0	0	0	0	0	0	0	0	0	0	NaN	194	0	0	0	0	0	0	0	0	0	0	0	0	0	0	0	0	0	1	1	0	0	5	5	0	0
Plate.Well.G2	argonne	2_sink	manual_plate	PCRA	manual_plate_PCRA	G2	Vibrio fischeri ES114	0	0	0	0	0	0	0	0	0	0	0	0	0	0	0	NaN	34	0	0	0	0	0	0	0	0	0	0	0	0	0	0	0	0	0	1	1	0	0	4	4	0	0
Plate.Well.G4	argonne	2_sink	manual_plate	PCRA	manual_plate_PCRA	G4	Vibrio fischeri ES114	0	0	0	0	0	0	0	0	0	0	0	1180	0	0	0	NaN	395	110	0	0	0	0	0	0	0	0	0	0	0	0	1	0	0	0	1	1	1	0	5	5	1	0.2
Plate.Well.G6	argonne	2_sink	manual_plate	PCRA	manual_plate_PCRA	G6	Vibrio fischeri ES114	0	0	0	0	0	0	0	0	0	0	0	0	0	0	0	NaN	131	0	0	0	0	0	0	0	0	0	0	0	0	0	0	0	0	0	1	1	0	0	8	8	0	0
Plate.Well.G7	argonne	2_sink	manual_plate	PCRA	manual_plate_PCRA	G7	Vibrio fischeri ES114	0	0	0	0	0	0	0	0	0	0	0	0	0	0	0	NaN	1183	0	0	0	0	0	0	0	0	0	0	0	0	0	0	0	0	0	1	1	0	0	6	6	0	0
Plate.Well.G9	argonne	2_sink	manual_plate	PCRA	manual_plate_PCRA	G9	Vibrio fischeri ES114	0	0	0	0	0	0	0	0	0	0	0	0	0	0	0	NaN	77	0	0	0	0	0	0	0	0	0	0	0	0	0	0	0	0	0	1	1	0	0	1	1	0	0
Plate.Well.H1	argonne	2_sink	manual_plate	PCRA	manual_plate_PCRA	H1	Vibrio fischeri ES114	0	0	0	0	0	256	0	0	0	0	0	0	0	0	0	NaN	82	0	0	0	0	0	0	0	1	0	0	0	0	0	0	0	0	0	1	1	0	0	7	7	1	0.142857143
Plate.Well.H10	argonne	2_sink	manual_plate	PCRA	manual_plate_PCRA	H10	Vibrio fischeri ES114	0	0	0	0	0	0	0	0	0	0	0	0	0	0	0	NaN	243	0	0	0	0	0	0	0	0	0	0	0	0	0	0	0	0	0	1	1	0	0	3	3	0	0
Plate.Well.H12	argonne	2_sink	manual_plate	PCRA	manual_plate_PCRA	H12	Vibrio fischeri ES114	0	0	0	0	0	934	0	0	0	0	178	0	0	0	0	NaN	1833	0	0	0	0	0	0	0	1	0	0	0	0	1	0	0	0	0	1	1	0	0	9	9	2	0.222222222
Plate.Well.H3	argonne	2_sink	manual_plate	PCRA	manual_plate_PCRA	H3	Vibrio fischeri ES114	0	0	0	0	0	0	0	0	0	0	0	0	0	0	0	NaN	262	0	0	0	0	0	0	0	0	0	0	0	0	0	0	0	0	0	1	1	0	0	7	7	0	0
Plate.Well.H5	argonne	2_sink	manual_plate	PCRA	manual_plate_PCRA	H5	Vibrio fischeri ES114	0	0	0	0	0	0	0	0	0	0	0	0	0	0	0	NaN	1363	0	0	0	0	0	0	0	0	0	0	0	0	0	0	0	0	0	1	1	0	0	8	8	0	0
Plate.Well.H8	argonne	2_sink	manual_plate	PCRA	manual_plate_PCRA	H8	Vibrio fischeri ES114	0	0	0	0	0	0	0	0	0	0	0	0	0	0	0	NaN	956	0	0	0	0	0	0	0	0	0	0	0	0	0	0	0	0	0	1	1	0	0	18	18	0	0
Plate.Well.A10	argonne	3_source	manual_plate	PCRA	manual_plate_PCRA	A10	Desulfovibrio sulfodismutans	0	0	6147	0	0	1662	0	0	0	15243	1059	0	0	0	0	NaN	0	0	0	0	0	1	0	0	1	0	0	0	1	1	0	0	0	0	1	0	0	0	9	9	3	0.333333333
Plate.Well.A3	argonne	3_source	manual_plate	PCRA	manual_plate_PCRA	A3	Bacillus	0	0	0	0	0	49509	0	0	0	0	0	0	0	0	3	NaN	2	0	0	0	0	0	0	0	1	0	0	0	0	0	0	0	0	1	1	1	0	0	8	8	2	0.25
Plate.Well.A5	argonne	3_source	manual_plate	PCRA	manual_plate_PCRA	A5	Serratia	3	2	2	3	0	54	1	6	0	0	77879	3	0	0	0	NaN	0	0	0	1	1	1	1	0	1	1	1	0	0	1	1	0	0	0	1	0	0	0	34	34	8	0.235294118
Plate.Well.A8	argonne	3_source	manual_plate	PCRA	manual_plate_PCRA	A8	Brachybacterium	0	2	27378	0	0	218	0	0	0	0	114	0	0	0	0	NaN	3	0	0	0	1	1	0	0	1	0	0	0	0	1	0	0	0	0	1	1	0	0	7	7	4	0.571428571
Plate.Well.C10	argonne	3_source	manual_plate	PCRA	manual_plate_PCRA	C10	Strep angiosis	0	0	0	0	0	0	0	4	17156	0	0	0	0	0	0	NaN	0	0	0	0	0	0	0	0	0	0	1	1	0	0	0	0	0	0	1	0	0	0	11	11	1	0.090909091
Plate.Well.C3	argonne	3_source	manual_plate	PCRA	manual_plate_PCRA	C3	Corynebacterium stationis	0	67536	0	0	0	0	0	7	0	0	0	0	0	0	0	NaN	0	0	0	0	1	0	0	0	0	0	1	0	0	0	0	0	0	0	1	0	0	0	9	9	1	0.111111111
Plate.Well.C5	argonne	3_source	manual_plate	PCRA	manual_plate_PCRA	C5	Arthrobacter	0	0	0	55444	0	0	0	9	0	0	0	0	0	0	0	NaN	2	0	0	0	0	0	1	0	0	0	1	0	0	0	0	0	0	0	1	1	0	0	16	16	2	0.125
Plate.Well.C8	argonne	3_source	manual_plate	PCRA	manual_plate_PCRA	C8	Brevibacterium	21076	0	0	0	0	0	0	0	0	0	0	0	0	0	0	NaN	0	0	0	1	0	0	0	0	0	0	0	0	0	0	0	0	0	0	1	0	0	0	4	4	0	0
Plate.Well.E10	argonne	3_source	manual_plate	PCRA	manual_plate_PCRA	E10	P. acnes	0	0	0	0	117	0	0	0	0	0	0	0	0	0	0	NaN	0	0	0	0	0	0	0	1	0	0	0	0	0	0	0	0	0	0	1	0	0	0	7	7	0	0
Plate.Well.E3	argonne	3_source	manual_plate	PCRA	manual_plate_PCRA	E3	Halomonas	0	3	0	0	0	0	0	5	0	0	0	55797	0	0	0	NaN	0	8687	0	0	1	0	0	0	0	0	1	0	0	0	1	0	0	0	1	0	1	0	14	14	2	0.142857143
Plate.Well.E5	argonne	3_source	manual_plate	PCRA	manual_plate_PCRA	E5	Psychrobacter	0	0	0	0	0	0	0	2	0	0	0	0	40678	2	0	NaN	2	0	0	0	0	0	0	0	0	0	1	0	0	0	0	1	1	0	1	1	0	0	8	8	3	0.375
Plate.Well.E8	argonne	3_source	manual_plate	PCRA	manual_plate_PCRA	E8	S. equorium	0	0	0	0	0	0	29179	0	0	0	0	0	0	0	0	NaN	0	0	0	0	0	0	0	0	0	1	0	0	0	0	0	0	0	0	1	0	0	0	7	7	0	0
Plate.Well.G10	argonne	3_source	manual_plate	PCRA	manual_plate_PCRA	G10	BAD_ECOLI	0	3	2	0	0	0	0	0	0	0	0	2	2	0	0	NaN	3	0	0	0	1	1	0	0	0	0	0	0	0	0	1	1	0	0	1	1	0	0	34	34	5	0.147058824
Plate.Well.G3	argonne	3_source	manual_plate	PCRA	manual_plate_PCRA	G3	S. succins	3	6	2	8	0	0	0	383508	0	0	3	6	3	4	3	NaN	6	0	0	1	1	1	1	0	0	0	1	0	0	1	1	1	1	1	1	1	0	0	71	71	10	0.14084507
Plate.Well.G5	argonne	3_source	manual_plate	PCRA	manual_plate_PCRA	G5	pseudomonas fragi 2	0	0	0	14	0	0	0	0	0	0	0	0	0	62916	0	NaN	0	0	1352	0	0	0	1	0	0	0	0	0	0	0	0	0	1	0	1	0	0	1	13	13	1	0.076923077
Plate.Well.G8	argonne	3_source	manual_plate	PCRA	manual_plate_PCRA	G8	V. rumo	0	0	0	0	0	2	0	4	0	0	0	0	0	0	45544	NaN	0	0	0	0	0	0	0	0	1	0	1	0	0	0	0	0	0	1	1	0	0	0	23	23	2	0.086956522
A1	argonne	1_ntc	manual_tube	PCRA	manual_tube_PCRA	A1	Extraction ntc	0	0	0	0	0	0	0	0	0	0	0	0	0	0	0	NaN	0	0	0	0	0	0	0	0	0	0	0	0	0	0	0	0	0	0	1	0	0	0	17	17	0	0
A18	argonne	1_ntc	manual_tube	PCRA	manual_tube_PCRA	B3	Extraction ntc	0	0	0	0	0	0	0	170	0	0	0	38	0	0	0	NaN	0	0	0	0	0	0	0	0	0	0	1	0	0	0	1	0	0	0	1	0	0	0	74	74	2	0.027027027
A20	argonne	1_ntc	manual_tube	PCRA	manual_tube_PCRA	D3	Extraction ntc	0	0	22	0	10	0	0	7	0	0	0	0	0	5	0	NaN	0	252	0	0	0	1	0	1	0	0	1	0	0	0	0	0	1	0	1	0	1	0	109	109	4	0.036697248
A22	argonne	1_ntc	manual_tube	PCRA	manual_tube_PCRA	F3	Extraction ntc	0	0	0	0	0	0	0	3	0	0	0	44	0	0	0	NaN	0	0	0	0	0	0	0	0	0	0	1	0	0	0	1	0	0	0	1	0	0	0	15	15	2	0.133333333
A24	argonne	1_ntc	manual_tube	PCRA	manual_tube_PCRA	H3	Extraction ntc	0	0	0	0	0	0	0	0	0	0	0	0	0	70	0	NaN	0	0	0	0	0	0	0	0	0	0	0	0	0	0	0	0	1	0	1	0	0	0	95	95	1	0.010526316
A3	argonne	1_ntc	manual_tube	PCRA	manual_tube_PCRA	C1	Extraction ntc	0	0	0	0	0	0	0	0	0	0	0	0	0	0	0	NaN	0	0	0	0	0	0	0	0	0	0	0	0	0	0	0	0	0	0	1	0	0	0	31	31	0	0
A5	argonne	1_ntc	manual_tube	PCRA	manual_tube_PCRA	E1	Extraction ntc	0	0	0	0	0	0	0	0	0	0	0	0	0	0	0	NaN	0	0	0	0	0	0	0	0	0	0	0	0	0	0	0	0	0	0	1	0	0	0	11	11	0	0
A7	argonne	1_ntc	manual_tube	PCRA	manual_tube_PCRA	G1	Extraction ntc	0	0	0	0	0	0	0	0	0	0	0	0	0	0	0	NaN	0	0	0	0	0	0	0	0	0	0	0	0	0	0	0	0	0	0	1	0	0	0	16	16	0	0
B18	argonne	1_ntc	manual_tube	PCRA	manual_tube_PCRA	B6	Extraction ntc	0	0	0	0	2	0	0	0	0	0	0	0	0	110	3	NaN	0	0	8	0	0	0	0	1	0	0	0	0	0	0	0	0	1	1	1	0	0	1	298	298	3	0.010067114
B2	argonne	1_ntc	manual_tube	PCRA	manual_tube_PCRA	B4	Extraction ntc	0	0	0	0	5	0	0	0	0	0	0	1	0	0	0	NaN	0	0	0	0	0	0	0	1	0	0	0	0	0	0	1	0	0	0	1	0	0	0	1803	1803	2	0.001109262
B20	argonne	1_ntc	manual_tube	PCRA	manual_tube_PCRA	D6	Extraction ntc	0	0	0	0	0	0	0	0	0	0	0	0	0	0	0	NaN	0	0	0	0	0	0	0	0	0	0	0	0	0	0	0	0	0	0	1	0	0	0	87	87	0	0
B22	argonne	1_ntc	manual_tube	PCRA	manual_tube_PCRA	F6	Extraction ntc	0	0	0	0	4	0	0	0	0	0	0	0	0	128	0	NaN	1	0	7	0	0	0	0	1	0	0	0	0	0	0	0	0	1	0	1	1	0	1	189	189	3	0.015873016
B24	argonne	1_ntc	manual_tube	PCRA	manual_tube_PCRA	H6	Extraction ntc	0	0	0	0	0	0	0	0	0	0	0	0	0	0	0	NaN	0	0	0	0	0	0	0	0	0	0	0	0	0	0	0	0	0	0	1	0	0	0	707	707	0	0
B4	argonne	1_ntc	manual_tube	PCRA	manual_tube_PCRA	D4	Extraction ntc	0	0	0	0	42	0	0	0	0	0	0	0	0	2	0	NaN	0	0	0	0	0	0	0	1	0	0	0	0	0	0	0	0	1	0	1	0	0	0	447	447	2	0.004474273
B6	argonne	1_ntc	manual_tube	PCRA	manual_tube_PCRA	F4	Extraction ntc	0	0	0	0	0	0	0	0	0	0	0	0	0	0	0	NaN	0	0	0	0	0	0	0	0	0	0	0	0	0	0	0	0	0	0	1	0	0	0	294	294	0	0
B8	argonne	1_ntc	manual_tube	PCRA	manual_tube_PCRA	H4	Extraction ntc	0	0	0	0	0	0	0	0	0	0	0	0	0	0	0	NaN	0	0	0	0	0	0	0	0	0	0	0	0	0	0	0	0	0	0	1	0	0	0	85	85	0	0
C18	argonne	1_ntc	manual_tube	PCRA	manual_tube_PCRA	B9	Extraction ntc	73	0	0	0	0	0	31	0	0	0	0	0	0	0	83	NaN	0	0	0	1	0	0	0	0	0	1	0	0	0	0	0	0	0	1	1	0	0	0	42	42	3	0.071428571
C2	argonne	1_ntc	manual_tube	PCRA	manual_tube_PCRA	B7	Extraction ntc	0	0	0	0	3	0	0	0	0	0	0	0	0	0	0	NaN	0	0	0	0	0	0	0	1	0	0	0	0	0	0	0	0	0	0	1	0	0	0	100	100	1	0.01
C20	argonne	1_ntc	manual_tube	PCRA	manual_tube_PCRA	D9	Extraction ntc	0	0	0	0	0	0	0	0	0	0	0	0	0	0	188	NaN	0	0	0	0	0	0	0	0	0	0	0	0	0	0	0	0	0	1	1	0	0	0	38	38	1	0.026315789
C22	argonne	1_ntc	manual_tube	PCRA	manual_tube_PCRA	F9	Extraction ntc	0	0	0	0	0	0	0	0	0	0	0	0	0	0	150	NaN	0	0	0	0	0	0	0	0	0	0	0	0	0	0	0	0	0	1	1	0	0	0	29	29	1	0.034482759
C24	argonne	1_ntc	manual_tube	PCRA	manual_tube_PCRA	H9	Extraction ntc	0	0	0	0	0	0	0	0	0	0	0	0	0	0	0	NaN	0	0	0	0	0	0	0	0	0	0	0	0	0	0	0	0	0	0	1	0	0	0	26	26	0	0
C4	argonne	1_ntc	manual_tube	PCRA	manual_tube_PCRA	D7	Extraction ntc	0	0	0	0	0	0	0	0	0	0	0	0	0	0	0	NaN	0	0	0	0	0	0	0	0	0	0	0	0	0	0	0	0	0	0	1	0	0	0	22	22	0	0
C6	argonne	1_ntc	manual_tube	PCRA	manual_tube_PCRA	F7	Extraction ntc	0	0	0	0	31	0	0	0	0	0	0	0	0	0	0	NaN	0	0	0	0	0	0	0	1	0	0	0	0	0	0	0	0	0	0	1	0	0	0	93	93	1	0.010752688
C8	argonne	1_ntc	manual_tube	PCRA	manual_tube_PCRA	H7	Extraction ntc	0	0	0	0	0	0	0	0	0	0	0	0	0	0	0	NaN	0	0	0	0	0	0	0	0	0	0	0	0	0	0	0	0	0	0	1	0	0	0	13	13	0	0
D17	argonne	1_ntc	manual_tube	PCRA	manual_tube_PCRA	A12	Extraction ntc	0	0	0	0	3	0	0	0	0	0	0	0	0	0	0	NaN	2	0	0	0	0	0	0	1	0	0	0	0	0	0	0	0	0	0	1	1	0	0	154	154	2	0.012987013
D19	argonne	1_ntc	manual_tube	PCRA	manual_tube_PCRA	C12	Extraction ntc	0	0	0	0	0	0	0	0	0	0	0	0	0	0	0	NaN	0	0	0	0	0	0	0	0	0	0	0	0	0	0	0	0	0	0	1	0	0	0	79	79	0	0
D2	argonne	1_ntc	manual_tube	PCRA	manual_tube_PCRA	B10	Extraction ntc	0	0	0	0	0	0	0	0	0	0	0	0	0	0	0	NaN	0	0	0	0	0	0	0	0	0	0	0	0	0	0	0	0	0	0	1	0	0	0	35	35	0	0
D21	argonne	1_ntc	manual_tube	PCRA	manual_tube_PCRA	E12	Extraction ntc	0	0	0	0	0	0	0	29	0	0	0	0	0	0	0	NaN	0	0	0	0	0	0	0	0	0	0	1	0	0	0	0	0	0	0	1	0	0	0	28	28	1	0.035714286
D23	argonne	1_ntc	manual_tube	PCRA	manual_tube_PCRA	G12	Extraction ntc	0	0	0	0	0	0	0	0	0	0	0	0	0	0	0	NaN	0	0	0	0	0	0	0	0	0	0	0	0	0	0	0	0	0	0	1	0	0	0	16	16	0	0
D4	argonne	1_ntc	manual_tube	PCRA	manual_tube_PCRA	D10	Extraction ntc	0	0	0	0	0	0	0	0	0	0	0	0	0	0	0	NaN	0	0	0	0	0	0	0	0	0	0	0	0	0	0	0	0	0	0	1	0	0	0	16	16	0	0
D6	argonne	1_ntc	manual_tube	PCRA	manual_tube_PCRA	F10	Extraction ntc	0	0	0	0	2	0	0	0	0	0	0	0	0	0	0	NaN	0	0	0	0	0	0	0	1	0	0	0	0	0	0	0	0	0	0	1	0	0	0	20	20	1	0.05
D8	argonne	1_ntc	manual_tube	PCRA	manual_tube_PCRA	H10	Extraction ntc	0	0	0	0	2	65	0	0	0	0	0	0	0	0	0	NaN	0	0	0	0	0	0	0	1	1	0	0	0	0	0	0	0	0	0	1	0	0	0	280	280	2	0.007142857
A10	argonne	2_sink	manual_tube	PCRA	manual_tube_PCRA	B2	Vibrio fischeri ES114	0	142	0	0	0	1796	0	0	0	0	0	0	0	0	0	NaN	290	0	0	0	1	0	0	0	1	0	0	0	0	0	0	0	0	0	1	1	0	0	13	13	2	0.153846154
A12	argonne	2_sink	manual_tube	PCRA	manual_tube_PCRA	D2	Vibrio fischeri ES114	0	0	0	0	69	0	0	0	0	0	0	571	0	0	0	NaN	611	0	0	0	0	0	0	1	0	0	0	0	0	0	1	0	0	0	1	1	0	0	34	34	2	0.058823529
A14	argonne	2_sink	manual_tube	PCRA	manual_tube_PCRA	F2	Vibrio fischeri ES114	0	0	0	0	0	0	0	0	0	0	0	0	0	0	0	NaN	252	0	0	0	0	0	0	0	0	0	0	0	0	0	0	0	0	0	1	1	0	0	10	10	0	0
A16	argonne	2_sink	manual_tube	PCRA	manual_tube_PCRA	H2	Vibrio fischeri ES114	0	0	4	0	0	0	0	121	0	0	0	0	0	0	0	NaN	13	0	0	0	0	1	0	0	0	0	1	0	0	0	0	0	0	0	1	1	0	0	13	13	2	0.153846154
A17	argonne	2_sink	manual_tube	PCRA	manual_tube_PCRA	A3	Vibrio fischeri ES114	0	0	0	0	0	0	0	53	0	0	0	0	0	0	0	NaN	1828	0	0	0	0	0	0	0	0	0	1	0	0	0	0	0	0	0	1	1	0	0	24	24	1	0.041666667
A19	argonne	2_sink	manual_tube	PCRA	manual_tube_PCRA	C3	Vibrio fischeri ES114	0	0	0	0	0	0	0	0	0	0	0	0	0	0	0	NaN	2	0	0	0	0	0	0	0	0	0	0	0	0	0	0	0	0	0	1	1	0	0	11	11	0	0
A2	argonne	2_sink	manual_tube	PCRA	manual_tube_PCRA	B1	Vibrio fischeri ES114	0	0	0	0	0	0	0	0	0	0	0	0	0	0	0	NaN	219	0	0	0	0	0	0	0	0	0	0	0	0	0	0	0	0	0	1	1	0	0	32	32	0	0
A21	argonne	2_sink	manual_tube	PCRA	manual_tube_PCRA	E3	Vibrio fischeri ES114	0	0	0	0	8	68	0	0	0	0	0	0	0	0	0	NaN	410	0	0	0	0	0	0	1	1	0	0	0	0	0	0	0	0	0	1	1	0	0	40	40	2	0.05
A23	argonne	2_sink	manual_tube	PCRA	manual_tube_PCRA	G3	Vibrio fischeri ES114	0	0	0	0	0	0	0	158	0	0	0	57	0	0	0	NaN	2130	0	0	0	0	0	0	0	0	0	1	0	0	0	1	0	0	0	1	1	0	0	56	56	2	0.035714286
A4	argonne	2_sink	manual_tube	PCRA	manual_tube_PCRA	D1	Vibrio fischeri ES114	0	0	0	0	0	0	0	0	0	0	0	0	0	0	0	NaN	71	0	0	0	0	0	0	0	0	0	0	0	0	0	0	0	0	0	1	1	0	0	5	5	0	0
A6	argonne	2_sink	manual_tube	PCRA	manual_tube_PCRA	F1	Vibrio fischeri ES114	0	0	0	0	0	0	0	0	0	0	0	0	0	0	0	NaN	1363	0	0	0	0	0	0	0	0	0	0	0	0	0	0	0	0	0	1	1	0	0	45	45	0	0
A8	argonne	2_sink	manual_tube	PCRA	manual_tube_PCRA	H1	Vibrio fischeri ES114	0	0	0	0	0	0	0	0	0	0	0	0	0	0	0	NaN	2878	0	0	0	0	0	0	0	0	0	0	0	0	0	0	0	0	0	1	1	0	0	98	98	0	0
B1	argonne	2_sink	manual_tube	PCRA	manual_tube_PCRA	A4	Vibrio fischeri ES114	0	0	0	0	0	0	0	0	0	0	0	0	0	0	0	NaN	124	0	0	0	0	0	0	0	0	0	0	0	0	0	0	0	0	0	1	1	0	0	221	221	0	0
B10	argonne	2_sink	manual_tube	PCRA	manual_tube_PCRA	B5	Vibrio fischeri ES114	0	0	0	2	0	0	0	0	0	0	667	0	0	76	0	NaN	1744	0	0	0	0	0	1	0	0	0	0	0	0	1	0	0	1	0	1	1	0	0	466	466	3	0.006437768
B12	argonne	2_sink	manual_tube	PCRA	manual_tube_PCRA	D5	Vibrio fischeri ES114	0	0	145	96	6	0	15	0	0	0	64	109	206	35	78	NaN	2148	0	0	0	0	1	1	1	0	1	0	0	0	1	1	1	1	1	1	1	0	0	494	494	9	0.018218623
B14	argonne	2_sink	manual_tube	PCRA	manual_tube_PCRA	F5	Vibrio fischeri ES114	0	0	0	0	0	0	0	0	0	0	0	1	115	0	0	NaN	1040	0	4	0	0	0	0	0	0	0	0	0	0	0	1	1	0	0	1	1	0	1	1334	1334	2	0.00149925
B16	argonne	2_sink	manual_tube	PCRA	manual_tube_PCRA	H5	Vibrio fischeri ES114	0	0	0	4	2	0	0	0	0	0	34	0	0	782	0	NaN	1963	0	0	0	0	0	1	1	0	0	0	0	0	1	0	0	1	0	1	1	0	0	306	306	4	0.013071895
B17	argonne	2_sink	manual_tube	PCRA	manual_tube_PCRA	A6	Vibrio fischeri ES114	0	0	0	0	0	0	0	0	0	0	13	0	50	524	0	NaN	1063	0	0	0	0	0	0	0	0	0	0	0	0	1	0	1	1	0	1	1	0	0	1062	1062	3	0.002824859
B19	argonne	2_sink	manual_tube	PCRA	manual_tube_PCRA	C6	Vibrio fischeri ES114	0	0	0	0	0	0	0	0	0	0	3	0	15	256	2	NaN	454	0	21	0	0	0	0	0	0	0	0	0	0	1	0	1	1	1	1	1	0	1	1863	1863	4	0.002147075
B21	argonne	2_sink	manual_tube	PCRA	manual_tube_PCRA	E6	Vibrio fischeri ES114	0	0	0	0	0	0	0	0	0	0	0	0	0	209	0	NaN	1243	0	0	0	0	0	0	0	0	0	0	0	0	0	0	0	1	0	1	1	0	0	224	224	1	0.004464286
B23	argonne	2_sink	manual_tube	PCRA	manual_tube_PCRA	G6	Vibrio fischeri ES114	0	0	0	0	0	0	0	0	0	0	0	0	2	211	0	NaN	427	0	0	0	0	0	0	0	0	0	0	0	0	0	0	1	1	0	1	1	0	0	413	413	2	0.004842615
B3	argonne	2_sink	manual_tube	PCRA	manual_tube_PCRA	C4	Vibrio fischeri ES114	0	0	1	0	3	0	0	0	0	0	0	0	0	0	0	NaN	846	0	0	0	0	1	0	1	0	0	0	0	0	0	0	0	0	0	1	1	0	0	306	306	2	0.006535948
B5	argonne	2_sink	manual_tube	PCRA	manual_tube_PCRA	E4	Vibrio fischeri ES114	0	0	0	0	17	0	0	0	0	0	0	0	0	0	0	NaN	694	0	0	0	0	0	0	1	0	0	0	0	0	0	0	0	0	0	1	1	0	0	270	270	1	0.003703704
B7	argonne	2_sink	manual_tube	PCRA	manual_tube_PCRA	G4	Vibrio fischeri ES114	0	0	0	0	0	0	0	31	0	0	0	3	0	0	0	NaN	719	0	0	0	0	0	0	0	0	0	1	0	0	0	1	0	0	0	1	1	0	0	317	317	2	0.006309148
C1	argonne	2_sink	manual_tube	PCRA	manual_tube_PCRA	A7	Vibrio fischeri ES114	0	0	0	0	0	0	0	0	0	0	0	0	0	0	0	NaN	504	0	0	0	0	0	0	0	0	0	0	0	0	0	0	0	0	0	1	1	0	0	70	70	0	0
C10	argonne	2_sink	manual_tube	PCRA	manual_tube_PCRA	B8	Vibrio fischeri ES114	0	0	0	0	0	0	0	12	0	0	0	0	0	61	0	NaN	1956	0	0	0	0	0	0	0	0	0	1	0	0	0	0	0	1	0	1	1	0	0	106	106	2	0.018867925
C12	argonne	2_sink	manual_tube	PCRA	manual_tube_PCRA	D8	Vibrio fischeri ES114	64	0	0	0	17	0	43	0	0	0	0	0	0	0	0	NaN	2369	0	0	1	0	0	0	1	0	1	0	0	0	0	0	0	0	0	1	1	0	0	116	116	3	0.025862069
C14	argonne	2_sink	manual_tube	PCRA	manual_tube_PCRA	F8	Vibrio fischeri ES114	29	0	0	0	0	0	158	0	0	0	0	0	0	0	79	NaN	775	0	0	1	0	0	0	0	0	1	0	0	0	0	0	0	0	1	1	1	0	0	33	33	3	0.090909091
C16	argonne	2_sink	manual_tube	PCRA	manual_tube_PCRA	H8	Vibrio fischeri ES114	18	0	0	0	0	0	0	0	0	0	0	0	0	0	380	NaN	3341	0	0	1	0	0	0	0	0	0	0	0	0	0	0	0	0	1	1	1	0	0	97	97	2	0.020618557
C17	argonne	2_sink	manual_tube	PCRA	manual_tube_PCRA	A9	Vibrio fischeri ES114	0	0	0	0	0	0	0	0	0	0	0	0	0	0	0	NaN	10	0	0	0	0	0	0	0	0	0	0	0	0	0	0	0	0	0	1	1	0	0	68	68	0	0
C19	argonne	2_sink	manual_tube	PCRA	manual_tube_PCRA	C9	Vibrio fischeri ES114	0	0	0	0	0	0	0	0	0	0	0	0	0	0	0	NaN	103	0	0	0	0	0	0	0	0	0	0	0	0	0	0	0	0	0	1	1	0	0	4	4	0	0
C21	argonne	2_sink	manual_tube	PCRA	manual_tube_PCRA	E9	Vibrio fischeri ES114	0	0	0	0	0	0	0	0	0	0	0	0	0	0	0	NaN	743	0	0	0	0	0	0	0	0	0	0	0	0	0	0	0	0	0	1	1	0	0	160	160	0	0
C23	argonne	2_sink	manual_tube	PCRA	manual_tube_PCRA	G9	Vibrio fischeri ES114	0	0	0	0	0	0	0	0	0	0	0	0	0	0	0	NaN	18	0	0	0	0	0	0	0	0	0	0	0	0	0	0	0	0	0	1	1	0	0	11	11	0	0
C3	argonne	2_sink	manual_tube	PCRA	manual_tube_PCRA	C7	Vibrio fischeri ES114	0	0	0	0	0	0	0	0	0	0	0	0	0	0	0	NaN	108	0	0	0	0	0	0	0	0	0	0	0	0	0	0	0	0	0	1	1	0	0	9	9	0	0
C5	argonne	2_sink	manual_tube	PCRA	manual_tube_PCRA	E7	Vibrio fischeri ES114	0	0	0	0	0	0	0	0	0	0	0	0	0	0	0	NaN	604	0	0	0	0	0	0	0	0	0	0	0	0	0	0	0	0	0	1	1	0	0	36	36	0	0
C7	argonne	2_sink	manual_tube	PCRA	manual_tube_PCRA	G7	Vibrio fischeri ES114	0	0	0	0	0	0	0	0	0	0	0	0	0	0	0	NaN	3547	0	0	0	0	0	0	0	0	0	0	0	0	0	0	0	0	0	1	1	0	0	118	118	0	0
D1	argonne	2_sink	manual_tube	PCRA	manual_tube_PCRA	A10	Vibrio fischeri ES114	0	0	0	0	0	0	0	0	0	0	0	0	0	0	0	NaN	6912	0	0	0	0	0	0	0	0	0	0	0	0	0	0	0	0	0	1	1	0	0	69	69	0	0
D10	argonne	2_sink	manual_tube	PCRA	manual_tube_PCRA	B11	Vibrio fischeri ES114	0	0	0	0	5	0	0	0	0	0	0	0	0	0	0	NaN	6503	0	0	0	0	0	0	1	0	0	0	0	0	0	0	0	0	0	1	1	0	0	44	44	1	0.022727273
D12	argonne	2_sink	manual_tube	PCRA	manual_tube_PCRA	D11	Vibrio fischeri ES114	0	0	0	0	7	0	0	0	0	0	0	0	0	0	0	NaN	619	0	0	0	0	0	0	1	0	0	0	0	0	0	0	0	0	0	1	1	0	0	43	43	1	0.023255814
D14	argonne	2_sink	manual_tube	PCRA	manual_tube_PCRA	F11	Vibrio fischeri ES114	0	0	0	0	0	0	0	0	0	0	0	0	0	0	0	NaN	842	0	0	0	0	0	0	0	0	0	0	0	0	0	0	0	0	0	1	1	0	0	49	49	0	0
D16	argonne	2_sink	manual_tube	PCRA	manual_tube_PCRA	H11	Vibrio fischeri ES114	0	0	0	0	0	0	0	0	0	0	0	0	0	0	0	NaN	1117	0	0	0	0	0	0	0	0	0	0	0	0	0	0	0	0	0	1	1	0	0	13	13	0	0
D18	argonne	2_sink	manual_tube	PCRA	manual_tube_PCRA	B12	Vibrio fischeri ES114	0	0	0	0	0	0	0	0	0	0	0	0	0	0	0	NaN	343	0	0	0	0	0	0	0	0	0	0	0	0	0	0	0	0	0	1	1	0	0	66	66	0	0
D20	argonne	2_sink	manual_tube	PCRA	manual_tube_PCRA	D12	Vibrio fischeri ES114	0	0	0	0	0	0	0	0	0	0	0	0	0	0	0	NaN	1179	0	0	0	0	0	0	0	0	0	0	0	0	0	0	0	0	0	1	1	0	0	29	29	0	0
D22	argonne	2_sink	manual_tube	PCRA	manual_tube_PCRA	F12	Vibrio fischeri ES114	0	0	0	0	0	0	0	0	0	0	0	0	0	0	0	NaN	889	0	0	0	0	0	0	0	0	0	0	0	0	0	0	0	0	0	1	1	0	0	5	5	0	0
D24	argonne	2_sink	manual_tube	PCRA	manual_tube_PCRA	H12	Vibrio fischeri ES114	0	0	0	0	0	0	0	0	0	0	0	0	0	0	0	NaN	2224	0	0	0	0	0	0	0	0	0	0	0	0	0	0	0	0	0	1	1	0	0	42	42	0	0
D3	argonne	2_sink	manual_tube	PCRA	manual_tube_PCRA	C10	Vibrio fischeri ES114	0	0	0	0	0	0	0	0	0	0	0	0	0	0	0	NaN	5937	0	0	0	0	0	0	0	0	0	0	0	0	0	0	0	0	0	1	1	0	0	144	144	0	0
D5	argonne	2_sink	manual_tube	PCRA	manual_tube_PCRA	E10	Vibrio fischeri ES114	0	0	0	0	6	0	0	0	0	0	0	0	0	0	0	NaN	3066	0	0	0	0	0	0	1	0	0	0	0	0	0	0	0	0	0	1	1	0	0	29	29	1	0.034482759
D7	argonne	2_sink	manual_tube	PCRA	manual_tube_PCRA	G10	Vibrio fischeri ES114	0	0	0	0	0	0	0	0	0	0	0	0	0	0	0	NaN	1269	0	0	0	0	0	0	0	0	0	0	0	0	0	0	0	0	0	1	1	0	0	76	76	0	0
D9	argonne	3_source	manual_tube	PCRA	manual_tube_PCRA	A11	Desulfovibrio sulfodismutans	0	0	5	0	0	0	0	0	0	7046	0	0	0	0	0	NaN	0	0	0	0	0	1	0	0	0	0	0	0	1	0	0	0	0	0	1	0	0	0	4	4	1	0.25
A11	argonne	3_source	manual_tube	PCRA	manual_tube_PCRA	C2	Corynebacterium stationis	0	66980	0	0	0	0	0	2	0	0	0	0	0	0	0	NaN	2	0	0	0	1	0	0	0	0	0	1	0	0	0	0	0	0	0	1	1	0	0	27	27	2	0.074074074
A13	argonne	3_source	manual_tube	PCRA	manual_tube_PCRA	E2	Halomonas	0	0	0	0	0	0	0	3	0	0	0	31788	0	0	0	NaN	2	4031	0	0	0	0	0	0	0	0	1	0	0	0	1	0	0	0	1	1	1	0	6	6	2	0.333333333
A15	argonne	3_source	manual_tube	PCRA	manual_tube_PCRA	G2	S. succins	0	0	0	0	0	0	0	53166	0	0	0	5	0	0	0	NaN	0	0	0	0	0	0	0	0	0	0	1	0	0	0	1	0	0	0	1	0	0	0	5	5	1	0.2
A9	argonne	3_source	manual_tube	PCRA	manual_tube_PCRA	A2	Bacillus	0	2	2	0	0	17836	0	0	0	0	0	0	0	2	0	NaN	0	0	0	0	1	1	0	0	1	0	0	0	0	0	0	0	1	0	1	0	0	0	9	9	3	0.333333333
B11	argonne	3_source	manual_tube	PCRA	manual_tube_PCRA	C5	Arthrobacter	0	0	0	49966	0	0	0	0	0	0	4	0	0	0	0	NaN	0	0	0	0	0	0	1	0	0	0	0	0	0	1	0	0	0	0	1	0	0	0	27	27	1	0.037037037
B13	argonne	3_source	manual_tube	PCRA	manual_tube_PCRA	E5	Psychrobacter	0	0	0	0	0	0	0	0	0	0	0	0	33553	0	0	NaN	0	0	0	0	0	0	0	0	0	0	0	0	0	0	0	1	0	0	1	0	0	0	13	13	0	0
B15	argonne	3_source	manual_tube	PCRA	manual_tube_PCRA	G5	pseudomonas fragi 2	0	0	2	0	0	0	0	4	0	0	0	0	0	36414	0	NaN	0	0	574	0	0	1	0	0	0	0	1	0	0	0	0	0	1	0	1	0	0	1	13	13	2	0.153846154
B9	argonne	3_source	manual_tube	PCRA	manual_tube_PCRA	A5	Serratia	2	0	0	0	0	0	0	3	0	0	29536	0	0	0	0	NaN	2	0	0	1	0	0	0	0	0	0	1	0	0	1	0	0	0	0	1	1	0	0	22	22	3	0.136363636
C11	argonne	3_source	manual_tube	PCRA	manual_tube_PCRA	C8	Brevibacterium	35744	0	8	0	0	0	0	1	0	0	0	2	0	3	0	NaN	0	0	0	1	0	1	0	0	0	0	1	0	0	0	1	0	1	0	1	0	0	0	20	20	4	0.2
C13	argonne	3_source	manual_tube	PCRA	manual_tube_PCRA	E8	S. equorium	4	0	0	0	0	0	30685	0	0	0	0	0	0	0	0	NaN	3	0	0	1	0	0	0	0	0	1	0	0	0	0	0	0	0	0	1	1	0	0	16	16	2	0.125
C15	argonne	3_source	manual_tube	PCRA	manual_tube_PCRA	G8	V. rumo	7	2	0	0	0	0	1	1	0	0	0	0	0	0	48529	NaN	0	0	0	1	1	0	0	0	0	1	1	0	0	0	0	0	0	1	1	0	0	0	29	29	4	0.137931034
C9	argonne	3_source	manual_tube	PCRA	manual_tube_PCRA	A8	Brachybacterium	0	0	45142	0	0	0	0	5	0	0	0	0	0	0	0	NaN	0	0	0	0	0	1	0	0	0	0	1	0	0	0	0	0	0	0	1	0	0	0	25	25	1	0.04
D11	argonne	3_source	manual_tube	PCRA	manual_tube_PCRA	C11	Strep angiosis	0	0	0	2	0	0	0	1	21442	0	0	0	0	0	0	NaN	0	0	0	0	0	0	1	0	0	0	1	1	0	0	0	0	0	0	1	0	0	0	37	37	2	0.054054054
D13	argonne	3_source	manual_tube	PCRA	manual_tube_PCRA	E11	P. acnes	0	0	0	0	2434	0	0	0	0	0	0	0	0	0	0	NaN	0	0	0	0	0	0	0	1	0	0	0	0	0	0	0	0	0	0	1	0	0	0	50	50	0	0
D15	argonne	3_source	manual_tube	PCRA	manual_tube_PCRA	G11	BAD_ECOLI	0	0	3	0	0	0	0	0	0	0	0	2	0	0	2	NaN	3	0	0	0	0	1	0	0	0	0	0	0	0	0	1	0	0	1	1	1	0	0	31	31	4	0.129032258
P1.HT1.PCRA.ntc.A12	UCSD	1_ntc	robot1	PCRA	robot1_PCRA	A12	Extraction ntc	17	0	0	0	6	0	0	0	0	0	0	0	0	0	0	0	702	0	0	1	0	0	0	1	0	0	0	0	0	0	0	0	0	0	0	1	0	0	134	134	3	0.02238806
P1.HT1.PCRA.ntc.B11	UCSD	1_ntc	robot1	PCRA	robot1_PCRA	B11	Extraction ntc	0	0	5	0	0	57	0	0	0	14	0	0	0	0	0	0	30	0	0	0	0	1	0	0	1	0	0	0	1	0	0	0	0	0	0	1	0	0	27	27	4	0.148148148
P1.HT1.PCRA.ntc.B2	UCSD	1_ntc	robot1	PCRA	robot1_PCRA	B2	Extraction ntc	0	0	0	0	0	3	0	0	0	0	0	0	0	0	0	0	46	0	0	0	0	0	0	0	1	0	0	0	0	0	0	0	0	0	0	1	0	0	5	5	2	0.4
P1.HT1.PCRA.ntc.B4	UCSD	1_ntc	robot1	PCRA	robot1_PCRA	B4	Extraction ntc	0	0	0	0	0	3274	0	0	0	0	0	47	0	0	0	0	259	0	0	0	0	0	0	0	1	0	0	0	0	0	1	0	0	0	0	1	0	0	9	9	3	0.333333333
P1.HT1.PCRA.ntc.B7	UCSD	1_ntc	robot1	PCRA	robot1_PCRA	B7	Extraction ntc	0	0	0	0	0	7	0	0	0	0	222	0	0	0	0	0	86	4	0	0	0	0	0	0	1	0	0	0	0	1	0	0	0	0	0	1	1	0	13	13	3	0.230769231
P1.HT1.PCRA.ntc.B9	UCSD	1_ntc	robot1	PCRA	robot1_PCRA	B9	Extraction ntc	0	0	11	0	0	19	0	0	0	0	0	0	0	0	0	0	18	0	0	0	0	1	0	0	1	0	0	0	0	0	0	0	0	0	0	1	0	0	14	14	3	0.214285714
P1.HT1.PCRA.ntc.C12	UCSD	1_ntc	robot1	PCRA	robot1_PCRA	C12	Extraction ntc	6	0	0	0	0	37	0	0	0	0	0	0	0	0	0	0	348	0	0	1	0	0	0	0	1	0	0	0	0	0	0	0	0	0	0	1	0	0	8	8	3	0.375
P1.HT1.PCRA.ntc.D11	UCSD	1_ntc	robot1	PCRA	robot1_PCRA	D11	Extraction ntc	0	0	0	10	0	0	0	0	11	0	0	0	0	4	0	0	208	0	0	0	0	0	1	0	0	0	0	1	0	0	0	0	1	0	0	1	0	0	24	24	4	0.166666667
P1.HT1.PCRA.ntc.D2	UCSD	1_ntc	robot1	PCRA	robot1_PCRA	D2	Extraction ntc	0	0	0	0	0	17	0	0	0	0	0	0	0	0	0	0	317	0	0	0	0	0	0	0	1	0	0	0	0	0	0	0	0	0	0	1	0	0	13	13	2	0.153846154
P1.HT1.PCRA.ntc.D4	UCSD	1_ntc	robot1	PCRA	robot1_PCRA	D4	Extraction ntc	0	67	0	28	0	0	0	0	0	0	1	136	0	0	0	0	174	45	0	0	1	0	1	0	0	0	0	0	0	1	1	0	0	0	0	1	1	0	19	19	5	0.263157895
P1.HT1.PCRA.ntc.D6	UCSD	1_ntc	robot1	PCRA	robot1_PCRA	D6	Extraction ntc	0	11	0	243	0	0	0	0	0	0	0	23	79	0	0	0	221	0	0	0	1	0	1	0	0	0	0	0	0	0	1	1	0	0	0	1	0	0	7	7	5	0.714285714
P1.HT1.PCRA.ntc.D7	UCSD	1_ntc	robot1	PCRA	robot1_PCRA	D7	Extraction ntc	0	18	0	64	0	0	0	0	0	0	0	25	0	0	0	0	9	10	0	0	1	0	1	0	0	0	0	0	0	0	1	0	0	0	0	1	1	0	13	13	4	0.307692308
P1.HT1.PCRA.ntc.D9	UCSD	1_ntc	robot1	PCRA	robot1_PCRA	D9	Extraction ntc	2	0	68	0	0	0	12	0	0	0	3	6	0	0	0	0	217	0	0	1	0	1	0	0	0	1	0	0	0	1	1	0	0	0	0	1	0	0	21	21	6	0.285714286
P1.HT1.PCRA.ntc.E12	UCSD	1_ntc	robot1	PCRA	robot1_PCRA	E12	Extraction ntc	2	0	0	0	0	0	0	0	0	0	0	2	0	0	0	0	105	0	0	1	0	0	0	0	0	0	0	0	0	0	1	0	0	0	0	1	0	0	27	27	3	0.111111111
P1.HT1.PCRA.ntc.F11	UCSD	1_ntc	robot1	PCRA	robot1_PCRA	F11	Extraction ntc	0	0	2	0	26	0	39	8	0	0	0	10	0	0	0	0	290	0	0	0	0	1	0	1	0	1	1	0	0	0	1	0	0	0	0	1	0	0	36	36	6	0.166666667
P1.HT1.PCRA.ntc.F2	UCSD	1_ntc	robot1	PCRA	robot1_PCRA	F2	Extraction ntc	0	0	0	0	0	10	0	0	0	0	0	0	0	0	0	0	112	0	0	0	0	0	0	0	1	0	0	0	0	0	0	0	0	0	0	1	0	0	8	8	2	0.25
P1.HT1.PCRA.ntc.F4	UCSD	1_ntc	robot1	PCRA	robot1_PCRA	F4	Extraction ntc	0	0	0	0	0	0	0	9	0	0	14	1758	753	1382	0	0	91	107	0	0	0	0	0	0	0	0	1	0	0	1	1	1	1	0	0	1	1	0	9	9	6	0.666666667
P1.HT1.PCRA.ntc.F6	UCSD	1_ntc	robot1	PCRA	robot1_PCRA	F6	Extraction ntc	0	0	0	0	0	0	0	15	0	0	0	94	277	1053	0	0	51	1	36	0	0	0	0	0	0	0	1	0	0	0	1	1	1	0	0	1	1	1	12	12	5	0.416666667
P1.HT1.PCRA.ntc.F7	UCSD	1_ntc	robot1	PCRA	robot1_PCRA	F7	Extraction ntc	0	0	0	0	0	0	0	0	0	0	0	2	6	16	0	0	5	0	0	0	0	0	0	0	0	0	0	0	0	0	1	1	1	0	0	1	0	0	9	9	4	0.444444444
P1.HT1.PCRA.ntc.F9	UCSD	1_ntc	robot1	PCRA	robot1_PCRA	F9	Extraction ntc	19	0	21	0	3	0	253	48	0	0	0	126	29	22	214	0	406	0	0	1	0	1	0	1	0	1	1	0	0	0	1	1	1	1	0	1	0	0	35	35	10	0.285714286
P1.HT1.PCRA.ntc.G12	UCSD	1_ntc	robot1	PCRA	robot1_PCRA	G12	Extraction ntc	0	0	15	0	0	0	0	7	0	0	0	0	0	0	0	0	3471	0	0	0	0	1	0	0	0	0	1	0	0	0	0	0	0	0	0	1	0	0	12	12	3	0.25
P1.HT1.PCRA.ntc.H11	UCSD	1_ntc	robot1	PCRA	robot1_PCRA	H11	Extraction ntc	12	0	192	0	0	43	0	275	0	0	21	78	0	0	0	0	729	0	0	1	0	1	0	0	1	0	1	0	0	1	1	0	0	0	0	1	0	0	35	35	7	0.2
P1.HT1.PCRA.ntc.H4	UCSD	1_ntc	robot1	PCRA	robot1_PCRA	H4	Extraction ntc	0	0	0	0	0	9	0	60	0	0	7	21	0	1310	0	0	216	6	0	0	0	0	0	0	1	0	1	0	0	1	1	0	1	0	0	1	1	0	14	14	6	0.428571429
P1.HT1.PCRA.ntc.H7	UCSD	1_ntc	robot1	PCRA	robot1_PCRA	H7	Extraction ntc	0	0	0	0	0	4	0	125	0	0	0	16	0	36	219	0	81	1	7	0	0	0	0	0	1	0	1	0	0	0	1	0	1	1	0	1	1	1	16	16	6	0.375
P1.HT1.PCRA.ntc.H9	UCSD	1_ntc	robot1	PCRA	robot1_PCRA	H9	Extraction ntc	176	0	354	0	13	1	0	106	0	0	0	9	0	0	294	0	787	0	0	1	0	1	0	1	1	0	1	0	0	0	1	0	0	1	0	1	0	0	43	43	8	0.186046512
P2.HT1.PCRB.ntc.A12	UCSD	1_ntc	robot1	PCRB	robot1_PCRB	A12	Extraction ntc	0	0	3	0	0	0	0	0	0	9	0	0	0	0	0	0	59	0	0	0	0	1	0	0	0	0	0	0	1	0	0	0	0	0	0	1	0	0	6	6	3	0.5
P2.HT1.PCRB.ntc.B11	UCSD	1_ntc	robot1	PCRB	robot1_PCRB	B11	Extraction ntc	0	0	26	0	0	45	0	0	0	11	0	0	0	0	0	0	98	0	0	0	0	1	0	0	1	0	0	0	1	0	0	0	0	0	0	1	0	0	11	11	4	0.363636364
P2.HT1.PCRB.ntc.B2	UCSD	1_ntc	robot1	PCRB	robot1_PCRB	B2	Extraction ntc	0	0	0	0	0	0	0	0	0	0	0	0	0	0	0	0	5	0	0	0	0	0	0	0	0	0	0	0	0	0	0	0	0	0	0	1	0	0	2	2	1	0.5
P2.HT1.PCRB.ntc.B4	UCSD	1_ntc	robot1	PCRB	robot1_PCRB	B4	Extraction ntc	0	0	0	0	0	245	0	0	0	0	0	0	0	0	0	0	22	0	0	0	0	0	0	0	1	0	0	0	0	0	0	0	0	0	0	1	0	0	3	3	2	0.666666667
P2.HT1.PCRB.ntc.B6	UCSD	1_ntc	robot1	PCRB	robot1_PCRB	B6	Extraction ntc	0	0	0	0	0	0	0	0	0	0	0	0	0	0	0	0	2	0	0	0	0	0	0	0	0	0	0	0	0	0	0	0	0	0	0	1	0	0	3	3	1	0.333333333
P2.HT1.PCRB.ntc.B7	UCSD	1_ntc	robot1	PCRB	robot1_PCRB	B7	Extraction ntc	0	0	0	0	0	0	0	0	0	0	4	0	0	0	0	0	2	0	0	0	0	0	0	0	0	0	0	0	0	1	0	0	0	0	0	1	0	0	2	2	2	1
P2.HT1.PCRB.ntc.B9	UCSD	1_ntc	robot1	PCRB	robot1_PCRB	B9	Extraction ntc	5	0	309	0	0	197	0	0	0	9	31	6	0	0	0	0	230	0	0	1	0	1	0	0	1	0	0	0	1	1	1	0	0	0	0	1	0	0	15	15	7	0.466666667
P2.HT1.PCRB.ntc.C12	UCSD	1_ntc	robot1	PCRB	robot1_PCRB	C12	Extraction ntc	0	0	0	0	0	16	0	0	0	0	0	0	2	0	0	0	212	0	0	0	0	0	0	0	1	0	0	0	0	0	0	1	0	0	0	1	0	0	5	5	3	0.6
P2.HT1.PCRB.ntc.D11	UCSD	1_ntc	robot1	PCRB	robot1_PCRB	D11	Extraction ntc	0	0	0	0	0	0	0	0	37	0	0	97	0	0	0	0	482	0	0	0	0	0	0	0	0	0	0	1	0	0	1	0	0	0	0	1	0	0	9	9	3	0.333333333
P2.HT1.PCRB.ntc.D2	UCSD	1_ntc	robot1	PCRB	robot1_PCRB	D2	Extraction ntc	0	0	0	0	0	0	0	0	0	0	0	0	0	0	0	0	28	0	0	0	0	0	0	0	0	0	0	0	0	0	0	0	0	0	0	1	0	0	2	2	1	0.5
P2.HT1.PCRB.ntc.D4	UCSD	1_ntc	robot1	PCRB	robot1_PCRB	D4	Extraction ntc	0	0	0	0	0	0	0	0	0	0	0	58	0	0	0	0	72	11	0	0	0	0	0	0	0	0	0	0	0	0	1	0	0	0	0	1	1	0	7	7	2	0.285714286
P2.HT1.PCRB.ntc.D6	UCSD	1_ntc	robot1	PCRB	robot1_PCRB	D6	Extraction ntc	0	0	0	3	0	0	0	0	0	0	0	0	0	0	0	0	7	0	0	0	0	0	1	0	0	0	0	0	0	0	0	0	0	0	0	1	0	0	4	4	2	0.5
P2.HT1.PCRB.ntc.D7	UCSD	1_ntc	robot1	PCRB	robot1_PCRB	D7	Extraction ntc	0	0	0	104	0	0	0	0	0	0	0	16	0	0	0	0	125	0	0	0	0	0	1	0	0	0	0	0	0	0	1	0	0	0	0	1	0	0	18	18	3	0.166666667
P2.HT1.PCRB.ntc.D9	UCSD	1_ntc	robot1	PCRB	robot1_PCRB	D9	Extraction ntc	33	17	30	5	0	0	21	0	0	0	2	79	0	0	0	0	284	0	0	1	1	1	1	0	0	1	0	0	0	1	1	0	0	0	0	1	0	0	26	26	8	0.307692308
P2.HT1.PCRB.ntc.E1	UCSD	1_ntc	robot1	PCRB	robot1_PCRB	E1	Extraction ntc	0	0	0	0	0	0	0	0	0	0	0	5	0	0	0	0	10	0	0	0	0	0	0	0	0	0	0	0	0	0	1	0	0	0	0	1	0	0	4	4	2	0.5
P2.HT1.PCRB.ntc.F11	UCSD	1_ntc	robot1	PCRB	robot1_PCRB	F11	Extraction ntc	0	0	0	0	0	0	3	1	0	0	0	8	0	123	0	0	802	0	6	0	0	0	0	0	0	1	1	0	0	0	1	0	1	0	0	1	0	1	20	20	5	0.25
P2.HT1.PCRB.ntc.F2	UCSD	1_ntc	robot1	PCRB	robot1_PCRB	F2	Extraction ntc	0	0	0	0	0	0	1	5	0	0	0	0	6	21	2	0	66	0	0	0	0	0	0	0	0	1	1	0	0	0	0	1	1	1	0	1	0	0	11	11	6	0.545454545
P2.HT1.PCRB.ntc.F4	UCSD	1_ntc	robot1	PCRB	robot1_PCRB	F4	Extraction ntc	0	0	0	0	0	0	0	10	0	0	0	645	159	673	1	0	719	44	65	0	0	0	0	0	0	0	1	0	0	0	1	1	1	1	0	1	1	1	17	17	6	0.352941176
P2.HT1.PCRB.ntc.F6	UCSD	1_ntc	robot1	PCRB	robot1_PCRB	F6	Extraction ntc	0	0	0	0	0	0	0	128	0	0	9	547	1945	5378	0	0	307	40	31	0	0	0	0	0	0	0	1	0	0	1	1	1	1	0	0	1	1	1	21	21	6	0.285714286
P2.HT1.PCRB.ntc.F7	UCSD	1_ntc	robot1	PCRB	robot1_PCRB	F7	Extraction ntc	0	0	0	0	0	0	0	20	0	0	2	51	24	95	0	0	27	20	0	0	0	0	0	0	0	0	1	0	0	1	1	1	1	0	0	1	1	0	12	12	6	0.5
P2.HT1.PCRB.ntc.F9	UCSD	1_ntc	robot1	PCRB	robot1_PCRB	F9	Extraction ntc	2	0	0	0	0	0	53	65	0	0	0	60	14	55	147	0	289	0	0	1	0	0	0	0	0	1	1	0	0	0	1	1	1	1	0	1	0	0	18	18	8	0.444444444
P2.HT1.PCRB.ntc.G1	UCSD	1_ntc	robot1	PCRB	robot1_PCRB	G1	Extraction ntc	0	0	0	0	0	2	0	0	0	0	0	0	0	0	0	0	60	0	0	0	0	0	0	0	1	0	0	0	0	0	0	0	0	0	0	1	0	0	5	5	2	0.4
P2.HT1.PCRB.ntc.G12	UCSD	1_ntc	robot1	PCRB	robot1_PCRB	G12	Extraction ntc	0	0	0	0	5	0	0	109	0	0	0	0	7	4	22	0	9943	0	0	0	0	0	0	1	0	0	1	0	0	0	0	1	1	1	0	1	0	0	16	16	6	0.375
P2.HT1.PCRB.ntc.H11	UCSD	1_ntc	robot1	PCRB	robot1_PCRB	H11	Extraction ntc	0	0	0	0	0	0	0	0	0	0	0	0	0	0	0	0	458	0	0	0	0	0	0	0	0	0	0	0	0	0	0	0	0	0	0	1	0	0	2	2	1	0.5
P2.HT1.PCRB.ntc.H2	UCSD	1_ntc	robot1	PCRB	robot1_PCRB	H2	Extraction ntc	0	0	0	0	0	0	0	2	0	0	0	0	0	0	0	0	10	0	0	0	0	0	0	0	0	0	1	0	0	0	0	0	0	0	0	1	0	0	3	3	2	0.666666667
P2.HT1.PCRB.ntc.H4	UCSD	1_ntc	robot1	PCRB	robot1_PCRB	H4	Extraction ntc	0	0	0	0	0	0	0	0	0	0	0	0	0	9	0	0	101	0	4	0	0	0	0	0	0	0	0	0	0	0	0	0	1	0	0	1	0	1	4	4	2	0.5
P2.HT1.PCRB.ntc.H6	UCSD	1_ntc	robot1	PCRB	robot1_PCRB	H6	Extraction ntc	0	0	0	0	0	0	0	0	0	0	0	0	0	3	0	0	3	2	0	0	0	0	0	0	0	0	0	0	0	0	0	0	1	0	0	1	1	0	3	3	2	0.666666667
P2.HT1.PCRB.ntc.H7	UCSD	1_ntc	robot1	PCRB	robot1_PCRB	H7	Extraction ntc	0	0	0	0	0	35	0	265	0	0	2	26	4	78	587	0	144	1	15	0	0	0	0	0	1	0	1	0	0	1	1	1	1	1	0	1	1	1	24	24	8	0.333333333
P2.HT1.PCRB.ntc.H9	UCSD	1_ntc	robot1	PCRB	robot1_PCRB	H9	Extraction ntc	84	0	0	0	7	0	0	21	0	0	0	0	0	0	170	0	673	0	0	1	0	0	0	1	0	0	1	0	0	0	0	0	0	1	0	1	0	0	31	31	5	0.161290323
P1.HT1.PCRA.sink.A11	UCSD	2_sink	robot1	PCRA	robot1_PCRA	A11	Vibrio fischeri ES114	0	0	2	0	0	44	0	0	0	0	0	0	0	0	0	0	14668	0	0	0	0	1	0	0	1	0	0	0	0	0	0	0	0	0	0	1	0	0	32	32	2	0.0625
P1.HT1.PCRA.sink.A2	UCSD	2_sink	robot1	PCRA	robot1_PCRA	A2	Vibrio fischeri ES114	0	0	0	0	0	15	0	0	0	0	0	3	0	0	0	0	1870	0	0	0	0	0	0	0	1	0	0	0	0	0	1	0	0	0	0	1	0	0	43	43	2	0.046511628
P1.HT1.PCRA.sink.A4	UCSD	2_sink	robot1	PCRA	robot1_PCRA	A4	Vibrio fischeri ES114	0	0	0	0	0	584	0	0	0	0	9	17	0	0	0	0	3273	2	0	0	0	0	0	0	1	0	0	0	0	1	1	0	0	0	0	1	1	0	14	14	3	0.214285714
P1.HT1.PCRA.sink.A6	UCSD	2_sink	robot1	PCRA	robot1_PCRA	A6	Vibrio fischeri ES114	0	0	0	0	0	103	0	0	0	0	95	13	0	0	0	0	10724	1	0	0	0	0	0	0	1	0	0	0	0	1	1	0	0	0	0	1	1	0	18	18	3	0.166666667
P1.HT1.PCRA.sink.A7	UCSD	2_sink	robot1	PCRA	robot1_PCRA	A7	Vibrio fischeri ES114	0	0	0	0	0	2	0	0	0	0	6	0	0	0	0	0	2677	0	0	0	0	0	0	0	1	0	0	0	0	1	0	0	0	0	0	1	0	0	14	14	2	0.142857143
P1.HT1.PCRA.sink.A9	UCSD	2_sink	robot1	PCRA	robot1_PCRA	A9	Vibrio fischeri ES114	0	0	246	0	0	113	0	0	0	7	2	0	0	0	0	0	9159	0	0	0	0	1	0	0	1	0	0	0	1	1	0	0	0	0	0	1	0	0	13	13	4	0.307692308
P1.HT1.PCRA.sink.B1	UCSD	2_sink	robot1	PCRA	robot1_PCRA	B1	Vibrio fischeri ES114	0	0	0	0	0	2	0	0	0	0	0	0	0	0	0	0	4682	0	0	0	0	0	0	0	1	0	0	0	0	0	0	0	0	0	0	1	0	0	6	6	1	0.166666667
P1.HT1.PCRA.sink.B10	UCSD	2_sink	robot1	PCRA	robot1_PCRA	B10	Vibrio fischeri ES114	0	0	6	0	3	3	0	0	0	0	0	0	0	5	0	0	13045	0	0	0	0	1	0	1	1	0	0	0	0	0	0	0	1	0	0	1	0	0	83	83	4	0.048192771
P1.HT1.PCRA.sink.B12	UCSD	2_sink	robot1	PCRA	robot1_PCRA	B12	Vibrio fischeri ES114	0	0	4	0	0	15	0	0	0	2	0	0	0	0	0	0	15252	0	0	0	0	1	0	0	1	0	0	0	1	0	0	0	0	0	0	1	0	0	16	16	3	0.1875
P1.HT1.PCRA.sink.B3	UCSD	2_sink	robot1	PCRA	robot1_PCRA	B3	Vibrio fischeri ES114	0	3	0	0	0	213	0	0	0	0	0	0	0	0	0	0	8304	0	0	0	1	0	0	0	1	0	0	0	0	0	0	0	0	0	0	1	0	0	8	8	2	0.25
P1.HT1.PCRA.sink.B5	UCSD	2_sink	robot1	PCRA	robot1_PCRA	B5	Vibrio fischeri ES114	0	0	0	7	0	71	0	0	0	0	49	0	0	0	0	0	6162	0	0	0	0	0	1	0	1	0	0	0	0	1	0	0	0	0	0	1	0	0	18	18	3	0.166666667
P1.HT1.PCRA.sink.B8	UCSD	2_sink	robot1	PCRA	robot1_PCRA	B8	Vibrio fischeri ES114	0	0	25	0	0	5	0	0	0	0	0	0	0	0	0	0	9893	0	0	0	0	1	0	0	1	0	0	0	0	0	0	0	0	0	0	1	0	0	11	11	2	0.181818182
P1.HT1.PCRA.sink.C11	UCSD	2_sink	robot1	PCRA	robot1_PCRA	C11	Vibrio fischeri ES114	0	0	0	0	0	0	0	0	2	0	0	0	0	0	0	0	6893	0	0	0	0	0	0	0	0	0	0	1	0	0	0	0	0	0	0	1	0	0	16	16	1	0.0625
P1.HT1.PCRA.sink.C2	UCSD	2_sink	robot1	PCRA	robot1_PCRA	C2	Vibrio fischeri ES114	0	0	0	0	0	0	0	0	0	0	0	0	0	0	0	0	274	0	0	0	0	0	0	0	0	0	0	0	0	0	0	0	0	0	0	1	0	0	2	2	0	0
P1.HT1.PCRA.sink.C4	UCSD	2_sink	robot1	PCRA	robot1_PCRA	C4	Vibrio fischeri ES114	0	5	0	3	0	4	0	0	0	0	0	0	0	0	0	0	10808	0	0	0	1	0	1	0	1	0	0	0	0	0	0	0	0	0	0	1	0	0	24	24	3	0.125
P1.HT1.PCRA.sink.C6	UCSD	2_sink	robot1	PCRA	robot1_PCRA	C6	Vibrio fischeri ES114	0	0	0	39	0	0	0	0	0	0	0	0	0	0	0	0	7760	0	0	0	0	0	1	0	0	0	0	0	0	0	0	0	0	0	0	1	0	0	5	5	1	0.2
P1.HT1.PCRA.sink.C7	UCSD	2_sink	robot1	PCRA	robot1_PCRA	C7	Vibrio fischeri ES114	0	0	0	0	0	0	0	0	0	0	0	0	0	0	0	0	11025	0	0	0	0	0	0	0	0	0	0	0	0	0	0	0	0	0	0	1	0	0	19	19	0	0
P1.HT1.PCRA.sink.C9	UCSD	2_sink	robot1	PCRA	robot1_PCRA	C9	Vibrio fischeri ES114	0	0	0	0	0	0	0	0	0	0	0	0	0	0	0	0	7212	0	0	0	0	0	0	0	0	0	0	0	0	0	0	0	0	0	0	1	0	0	18	18	0	0
P1.HT1.PCRA.sink.D1	UCSD	2_sink	robot1	PCRA	robot1_PCRA	D1	Vibrio fischeri ES114	0	0	0	0	0	0	0	0	0	0	0	0	0	0	0	0	3696	0	0	0	0	0	0	0	0	0	0	0	0	0	0	0	0	0	0	1	0	0	6	6	0	0
P1.HT1.PCRA.sink.D10	UCSD	2_sink	robot1	PCRA	robot1_PCRA	D10	Vibrio fischeri ES114	0	0	0	0	0	0	0	0	0	0	0	0	0	0	0	0	12952	0	0	0	0	0	0	0	0	0	0	0	0	0	0	0	0	0	0	1	0	0	30	30	0	0
P1.HT1.PCRA.sink.D12	UCSD	2_sink	robot1	PCRA	robot1_PCRA	D12	Vibrio fischeri ES114	0	0	0	0	0	0	0	0	0	0	0	0	0	0	0	0	13789	0	0	0	0	0	0	0	0	0	0	0	0	0	0	0	0	0	0	1	0	0	28	28	0	0
P1.HT1.PCRA.sink.D3	UCSD	2_sink	robot1	PCRA	robot1_PCRA	D3	Vibrio fischeri ES114	0	5	0	0	0	0	0	0	0	0	0	4	0	0	0	0	4817	1	0	0	1	0	0	0	0	0	0	0	0	0	1	0	0	0	0	1	1	0	9	9	2	0.222222222
P1.HT1.PCRA.sink.D5	UCSD	2_sink	robot1	PCRA	robot1_PCRA	D5	Vibrio fischeri ES114	0	0	0	20	0	0	0	0	0	0	0	0	4	0	0	0	11061	0	0	0	0	0	1	0	0	0	0	0	0	0	0	1	0	0	0	1	0	0	23	23	2	0.086956522
P1.HT1.PCRA.sink.D8	UCSD	2_sink	robot1	PCRA	robot1_PCRA	D8	Vibrio fischeri ES114	3	0	0	0	0	0	2	0	0	0	0	2	0	0	0	0	10510	0	0	1	0	0	0	0	0	1	0	0	0	0	1	0	0	0	0	1	0	0	19	19	3	0.157894737
P1.HT1.PCRA.sink.E11	UCSD	2_sink	robot1	PCRA	robot1_PCRA	E11	Vibrio fischeri ES114	0	0	0	0	0	0	0	0	0	0	0	0	0	0	0	0	3282	0	0	0	0	0	0	0	0	0	0	0	0	0	0	0	0	0	0	1	0	0	1	1	0	0
P1.HT1.PCRA.sink.E2	UCSD	2_sink	robot1	PCRA	robot1_PCRA	E2	Vibrio fischeri ES114	0	0	0	0	0	0	0	0	0	0	0	0	0	0	0	0	6652	0	0	0	0	0	0	0	0	0	0	0	0	0	0	0	0	0	0	1	0	0	9	9	0	0
P1.HT1.PCRA.sink.E4	UCSD	2_sink	robot1	PCRA	robot1_PCRA	E4	Vibrio fischeri ES114	0	0	0	0	0	0	0	0	0	0	0	74	49	0	0	0	9837	14	0	0	0	0	0	0	0	0	0	0	0	0	1	1	0	0	0	1	1	0	18	18	2	0.111111111
P1.HT1.PCRA.sink.E6	UCSD	2_sink	robot1	PCRA	robot1_PCRA	E6	Vibrio fischeri ES114	0	0	0	0	0	0	0	0	0	0	0	14	129	0	0	0	8569	1	0	0	0	0	0	0	0	0	0	0	0	0	1	1	0	0	0	1	1	0	12	12	2	0.166666667
P1.HT1.PCRA.sink.E7	UCSD	2_sink	robot1	PCRA	robot1_PCRA	E7	Vibrio fischeri ES114	0	0	0	0	0	0	0	0	0	0	0	1	3	0	0	0	12130	3	0	0	0	0	0	0	0	0	0	0	0	0	1	1	0	0	0	1	1	0	20	20	2	0.1
P1.HT1.PCRA.sink.E9	UCSD	2_sink	robot1	PCRA	robot1_PCRA	E9	Vibrio fischeri ES114	0	0	4	0	2	0	7	0	0	0	0	0	0	0	0	0	11095	0	0	0	0	1	0	1	0	1	0	0	0	0	0	0	0	0	0	1	0	0	18	18	3	0.166666667
P1.HT1.PCRA.sink.F1	UCSD	2_sink	robot1	PCRA	robot1_PCRA	F1	Vibrio fischeri ES114	0	0	0	0	0	0	0	0	0	0	0	0	0	0	0	0	4378	0	0	0	0	0	0	0	0	0	0	0	0	0	0	0	0	0	0	1	0	0	6	6	0	0
P1.HT1.PCRA.sink.F10	UCSD	2_sink	robot1	PCRA	robot1_PCRA	F10	Vibrio fischeri ES114	0	0	0	0	0	0	3	0	0	0	0	0	0	0	0	0	15121	0	0	0	0	0	0	0	0	1	0	0	0	0	0	0	0	0	0	1	0	0	22	22	1	0.045454545
P1.HT1.PCRA.sink.F12	UCSD	2_sink	robot1	PCRA	robot1_PCRA	F12	Vibrio fischeri ES114	0	0	0	0	0	0	0	0	0	0	0	0	0	0	0	0	9716	0	0	0	0	0	0	0	0	0	0	0	0	0	0	0	0	0	0	1	0	0	21	21	0	0
P1.HT1.PCRA.sink.F3	UCSD	2_sink	robot1	PCRA	robot1_PCRA	F3	Vibrio fischeri ES114	0	0	0	0	0	0	0	34	0	0	0	134	0	0	0	0	2773	13	0	0	0	0	0	0	0	0	1	0	0	0	1	0	0	0	0	1	1	0	16	16	2	0.125
P1.HT1.PCRA.sink.F5	UCSD	2_sink	robot1	PCRA	robot1_PCRA	F5	Vibrio fischeri ES114	0	0	0	0	0	0	0	0	0	0	0	18	98	389	0	0	5913	3	8	0	0	0	0	0	0	0	0	0	0	0	1	1	1	0	0	1	1	1	17	17	3	0.176470588
P1.HT1.PCRA.sink.F8	UCSD	2_sink	robot1	PCRA	robot1_PCRA	F8	Vibrio fischeri ES114	0	0	0	0	0	0	9	0	0	0	0	0	0	0	0	0	11581	0	0	0	0	0	0	0	0	1	0	0	0	0	0	0	0	0	0	1	0	0	7	7	1	0.142857143
P1.HT1.PCRA.sink.G11	UCSD	2_sink	robot1	PCRA	robot1_PCRA	G11	Vibrio fischeri ES114	0	0	2	0	0	0	0	11	0	0	0	2	0	0	0	0	9564	0	0	0	0	1	0	0	0	0	1	0	0	0	1	0	0	0	0	1	0	0	47	47	3	0.063829787
P1.HT1.PCRA.sink.G2	UCSD	2_sink	robot1	PCRA	robot1_PCRA	G2	Vibrio fischeri ES114	0	0	0	0	0	2	0	4	0	0	0	6	0	0	0	0	3323	0	0	0	0	0	0	0	1	0	1	0	0	0	1	0	0	0	0	1	0	0	14	14	3	0.214285714
P1.HT1.PCRA.sink.G4	UCSD	2_sink	robot1	PCRA	robot1_PCRA	G4	Vibrio fischeri ES114	0	0	0	0	0	0	0	3	0	0	0	2	0	34	0	0	3848	2	0	0	0	0	0	0	0	0	1	0	0	0	1	0	1	0	0	1	1	0	9	9	3	0.333333333
P1.HT1.PCRA.sink.G6	UCSD	2_sink	robot1	PCRA	robot1_PCRA	G6	Vibrio fischeri ES114	0	0	0	0	0	0	0	129	0	0	0	3	2	452	0	0	15613	0	0	0	0	0	0	0	0	0	1	0	0	0	1	1	1	0	0	1	0	0	48	48	4	0.083333333
P1.HT1.PCRA.sink.G7	UCSD	2_sink	robot1	PCRA	robot1_PCRA	G7	Vibrio fischeri ES114	0	0	0	0	0	0	0	33	0	0	0	0	0	29	0	0	9047	0	0	0	0	0	0	0	0	0	1	0	0	0	0	0	1	0	0	1	0	0	28	28	2	0.071428571
P1.HT1.PCRA.sink.G9	UCSD	2_sink	robot1	PCRA	robot1_PCRA	G9	Vibrio fischeri ES114	0	0	0	0	0	0	0	0	0	0	0	0	0	7	0	0	7503	0	0	0	0	0	0	0	0	0	0	0	0	0	0	0	1	0	0	1	0	0	23	23	1	0.043478261
P1.HT1.PCRA.sink.H1	UCSD	2_sink	robot1	PCRA	robot1_PCRA	H1	Vibrio fischeri ES114	0	0	0	0	0	4	0	0	0	0	0	4	0	0	0	0	4964	0	0	0	0	0	0	0	1	0	0	0	0	0	1	0	0	0	0	1	0	0	32	32	2	0.0625
P1.HT1.PCRA.sink.H10	UCSD	2_sink	robot1	PCRA	robot1_PCRA	H10	Vibrio fischeri ES114	0	0	0	0	0	0	0	0	0	0	0	0	0	0	0	0	7577	0	0	0	0	0	0	0	0	0	0	0	0	0	0	0	0	0	0	1	0	0	36	36	0	0
P1.HT1.PCRA.sink.H12	UCSD	2_sink	robot1	PCRA	robot1_PCRA	H12	Vibrio fischeri ES114	0	0	0	0	0	0	0	0	0	0	0	0	0	0	0	0	4151	0	0	0	0	0	0	0	0	0	0	0	0	0	0	0	0	0	0	1	0	0	3	3	0	0
P1.HT1.PCRA.sink.H3	UCSD	2_sink	robot1	PCRA	robot1_PCRA	H3	Vibrio fischeri ES114	0	0	0	0	0	0	0	4	0	0	0	0	0	0	0	0	2907	0	0	0	0	0	0	0	0	0	1	0	0	0	0	0	0	0	0	1	0	0	8	8	1	0.125
P1.HT1.PCRA.sink.H5	UCSD	2_sink	robot1	PCRA	robot1_PCRA	H5	Vibrio fischeri ES114	0	0	0	0	0	0	0	60	0	0	0	4	9	605	0	0	14106	2	0	0	0	0	0	0	0	0	1	0	0	0	1	1	1	0	0	1	1	0	12	12	4	0.333333333
P1.HT1.PCRA.sink.H8	UCSD	2_sink	robot1	PCRA	robot1_PCRA	H8	Vibrio fischeri ES114	0	0	0	0	0	0	0	2	0	0	0	0	0	0	0	0	4287	0	0	0	0	0	0	0	0	0	1	0	0	0	0	0	0	0	0	1	0	0	5	5	1	0.2
P2.HT1.PCRB.sink.A11	UCSD	2_sink	robot1	PCRB	robot1_PCRB	A11	Vibrio fischeri ES114	0	0	0	0	0	0	0	0	0	0	0	0	0	0	0	0	96	0	0	0	0	0	0	0	0	0	0	0	0	0	0	0	0	0	0	1	0	0	15	15	0	0
P2.HT1.PCRB.sink.A2	UCSD	2_sink	robot1	PCRB	robot1_PCRB	A2	Vibrio fischeri ES114	0	0	0	0	0	4	0	0	0	0	0	0	0	0	0	0	522	0	0	0	0	0	0	0	1	0	0	0	0	0	0	0	0	0	0	1	0	0	6	6	1	0.166666667
P2.HT1.PCRB.sink.A4	UCSD	2_sink	robot1	PCRB	robot1_PCRB	A4	Vibrio fischeri ES114	0	0	0	0	0	343	0	0	0	0	9	3	0	0	0	0	2567	5	0	0	0	0	0	0	1	0	0	0	0	1	1	0	0	0	0	1	1	0	6	6	3	0.5
P2.HT1.PCRB.sink.A6	UCSD	2_sink	robot1	PCRB	robot1_PCRB	A6	Vibrio fischeri ES114	0	0	0	0	0	81	0	0	0	0	99	3	0	0	0	0	10776	9	0	0	0	0	0	0	1	0	0	0	0	1	1	0	0	0	0	1	1	0	14	14	3	0.214285714
P2.HT1.PCRB.sink.A7	UCSD	2_sink	robot1	PCRB	robot1_PCRB	A7	Vibrio fischeri ES114	0	0	0	0	0	3	0	0	0	0	6	0	0	0	0	0	4329	0	0	0	0	0	0	0	1	0	0	0	0	1	0	0	0	0	0	1	0	0	25	25	2	0.08
P2.HT1.PCRB.sink.B1	UCSD	2_sink	robot1	PCRB	robot1_PCRB	B1	Vibrio fischeri ES114	0	0	0	0	0	0	0	0	0	0	0	0	0	0	0	0	3562	0	0	0	0	0	0	0	0	0	0	0	0	0	0	0	0	0	0	1	0	0	4	4	0	0
P2.HT1.PCRB.sink.B10	UCSD	2_sink	robot1	PCRB	robot1_PCRB	B10	Vibrio fischeri ES114	0	0	8	0	0	3	0	0	0	0	0	0	0	0	0	0	14919	0	0	0	0	1	0	0	1	0	0	0	0	0	0	0	0	0	0	1	0	0	26	26	2	0.076923077
P2.HT1.PCRB.sink.B12	UCSD	2_sink	robot1	PCRB	robot1_PCRB	B12	Vibrio fischeri ES114	0	0	0	0	0	18	0	0	0	0	0	0	0	2	0	0	16978	0	0	0	0	0	0	0	1	0	0	0	0	0	0	0	1	0	0	1	0	0	5	5	2	0.4
P2.HT1.PCRB.sink.B3	UCSD	2_sink	robot1	PCRB	robot1_PCRB	B3	Vibrio fischeri ES114	0	0	0	0	0	202	0	0	0	0	0	0	0	0	0	0	5611	0	0	0	0	0	0	0	1	0	0	0	0	0	0	0	0	0	0	1	0	0	3	3	1	0.333333333
P2.HT1.PCRB.sink.B5	UCSD	2_sink	robot1	PCRB	robot1_PCRB	B5	Vibrio fischeri ES114	0	0	0	10	0	79	0	0	0	0	48	3	0	0	0	0	8498	0	0	0	0	0	1	0	1	0	0	0	0	1	1	0	0	0	0	1	0	0	11	11	4	0.363636364
P2.HT1.PCRB.sink.B8	UCSD	2_sink	robot1	PCRB	robot1_PCRB	B8	Vibrio fischeri ES114	0	0	39	0	0	4	0	0	0	0	0	2	0	0	0	0	13349	0	0	0	0	1	0	0	1	0	0	0	0	0	1	0	0	0	0	1	0	0	15	15	3	0.2
P2.HT1.PCRB.sink.C11	UCSD	2_sink	robot1	PCRB	robot1_PCRB	C11	Vibrio fischeri ES114	0	0	5	0	0	0	0	0	0	0	0	0	0	0	0	0	15029	0	0	0	0	1	0	0	0	0	0	0	0	0	0	0	0	0	0	1	0	0	21	21	1	0.047619048
P2.HT1.PCRB.sink.C2	UCSD	2_sink	robot1	PCRB	robot1_PCRB	C2	Vibrio fischeri ES114	0	0	0	0	0	0	0	0	0	0	0	0	0	0	0	0	735	0	0	0	0	0	0	0	0	0	0	0	0	0	0	0	0	0	0	1	0	0	4	4	0	0
P2.HT1.PCRB.sink.C4	UCSD	2_sink	robot1	PCRB	robot1_PCRB	C4	Vibrio fischeri ES114	0	0	0	0	0	0	0	0	0	0	0	0	0	0	0	0	5724	0	0	0	0	0	0	0	0	0	0	0	0	0	0	0	0	0	0	1	0	0	8	8	0	0
P2.HT1.PCRB.sink.C6	UCSD	2_sink	robot1	PCRB	robot1_PCRB	C6	Vibrio fischeri ES114	0	0	0	8	0	0	0	0	0	0	0	0	0	0	0	0	4469	0	0	0	0	0	1	0	0	0	0	0	0	0	0	0	0	0	0	1	0	0	2	2	1	0.5
P2.HT1.PCRB.sink.C7	UCSD	2_sink	robot1	PCRB	robot1_PCRB	C7	Vibrio fischeri ES114	2	0	0	0	0	0	0	0	0	0	0	0	0	0	0	0	10103	0	0	1	0	0	0	0	0	0	0	0	0	0	0	0	0	0	0	1	0	0	20	20	1	0.05
P2.HT1.PCRB.sink.D1	UCSD	2_sink	robot1	PCRB	robot1_PCRB	D1	Vibrio fischeri ES114	0	0	0	0	0	0	0	0	0	0	0	0	0	0	0	0	1108	0	0	0	0	0	0	0	0	0	0	0	0	0	0	0	0	0	0	1	0	0	2	2	0	0
P2.HT1.PCRB.sink.D10	UCSD	2_sink	robot1	PCRB	robot1_PCRB	D10	Vibrio fischeri ES114	0	0	2	0	0	0	0	0	0	0	0	0	0	0	0	0	16913	0	0	0	0	1	0	0	0	0	0	0	0	0	0	0	0	0	0	1	0	0	42	42	1	0.023809524
P2.HT1.PCRB.sink.D12	UCSD	2_sink	robot1	PCRB	robot1_PCRB	D12	Vibrio fischeri ES114	0	0	0	0	0	0	0	0	0	0	0	0	0	0	0	0	17942	0	0	0	0	0	0	0	0	0	0	0	0	0	0	0	0	0	0	1	0	0	16	16	0	0
P2.HT1.PCRB.sink.D3	UCSD	2_sink	robot1	PCRB	robot1_PCRB	D3	Vibrio fischeri ES114	0	3	0	0	0	0	0	0	0	0	0	5	0	0	0	0	7027	0	0	0	1	0	0	0	0	0	0	0	0	0	1	0	0	0	0	1	0	0	8	8	2	0.25
P2.HT1.PCRB.sink.D8	UCSD	2_sink	robot1	PCRB	robot1_PCRB	D8	Vibrio fischeri ES114	0	0	0	0	0	0	0	0	0	0	0	0	0	0	0	0	11228	0	0	0	0	0	0	0	0	0	0	0	0	0	0	0	0	0	0	1	0	0	26	26	0	0
P2.HT1.PCRB.sink.E11	UCSD	2_sink	robot1	PCRB	robot1_PCRB	E11	Vibrio fischeri ES114	0	0	0	0	78	0	0	0	0	0	0	0	2	0	0	0	7160	0	0	0	0	0	0	1	0	0	0	0	0	0	0	1	0	0	0	1	0	0	5	5	2	0.4
P2.HT1.PCRB.sink.E2	UCSD	2_sink	robot1	PCRB	robot1_PCRB	E2	Vibrio fischeri ES114	0	0	0	0	0	0	0	0	0	0	0	0	0	0	0	0	3898	0	0	0	0	0	0	0	0	0	0	0	0	0	0	0	0	0	0	1	0	0	7	7	0	0
P2.HT1.PCRB.sink.E4	UCSD	2_sink	robot1	PCRB	robot1_PCRB	E4	Vibrio fischeri ES114	0	0	0	0	126	0	0	0	0	0	0	54	24	5	0	0	9374	2	0	0	0	0	0	1	0	0	0	0	0	0	1	1	1	0	0	1	1	0	13	13	4	0.307692308
P2.HT1.PCRB.sink.E6	UCSD	2_sink	robot1	PCRB	robot1_PCRB	E6	Vibrio fischeri ES114	0	0	0	0	0	0	0	0	0	0	0	5	107	0	0	0	9614	3	0	0	0	0	0	0	0	0	0	0	0	0	1	1	0	0	0	1	1	0	10	10	2	0.2
P2.HT1.PCRB.sink.E7	UCSD	2_sink	robot1	PCRB	robot1_PCRB	E7	Vibrio fischeri ES114	0	0	0	0	0	0	0	0	0	0	0	0	3	0	0	0	405	0	0	0	0	0	0	0	0	0	0	0	0	0	0	1	0	0	0	1	0	0	2	2	1	0.5
P2.HT1.PCRB.sink.E9	UCSD	2_sink	robot1	PCRB	robot1_PCRB	E9	Vibrio fischeri ES114	0	0	0	0	0	0	6	0	0	0	0	0	0	0	0	0	6752	0	0	0	0	0	0	0	0	1	0	0	0	0	0	0	0	0	0	1	0	0	2	2	1	0.5
P2.HT1.PCRB.sink.F1	UCSD	2_sink	robot1	PCRB	robot1_PCRB	F1	Vibrio fischeri ES114	0	0	0	0	0	0	0	0	0	0	0	5	30	55	0	0	4088	0	0	0	0	0	0	0	0	0	0	0	0	0	1	1	1	0	0	1	0	0	9	9	3	0.333333333
P2.HT1.PCRB.sink.F10	UCSD	2_sink	robot1	PCRB	robot1_PCRB	F10	Vibrio fischeri ES114	0	0	0	0	0	0	3	0	0	0	0	0	0	158	0	0	20117	0	4	0	0	0	0	0	0	1	0	0	0	0	0	0	1	0	0	1	0	1	58	58	2	0.034482759
P2.HT1.PCRB.sink.F12	UCSD	2_sink	robot1	PCRB	robot1_PCRB	F12	Vibrio fischeri ES114	0	0	0	0	0	0	3	0	0	0	0	5	0	61	0	0	29386	0	1	0	0	0	0	0	0	1	0	0	0	0	1	0	1	0	0	1	0	1	20	20	3	0.15
P2.HT1.PCRB.sink.F3	UCSD	2_sink	robot1	PCRB	robot1_PCRB	F3	Vibrio fischeri ES114	0	0	0	0	0	2	0	35	0	0	0	125	28	74	0	0	9204	7	0	0	0	0	0	0	1	0	1	0	0	0	1	1	1	0	0	1	1	0	16	16	5	0.3125
P2.HT1.PCRB.sink.F5	UCSD	2_sink	robot1	PCRB	robot1_PCRB	F5	Vibrio fischeri ES114	0	0	0	0	0	0	0	1	0	0	0	24	123	610	0	0	8085	10	7	0	0	0	0	0	0	0	1	0	0	0	1	1	1	0	0	1	1	1	27	27	4	0.148148148
P2.HT1.PCRB.sink.F8	UCSD	2_sink	robot1	PCRB	robot1_PCRB	F8	Vibrio fischeri ES114	0	0	0	0	0	0	0	152	0	0	0	0	0	0	0	0	7643	0	0	0	0	0	0	0	0	0	1	0	0	0	0	0	0	0	0	1	0	0	4	4	1	0.25
P2.HT1.PCRB.sink.G11	UCSD	2_sink	robot1	PCRB	robot1_PCRB	G11	Vibrio fischeri ES114	0	0	0	0	0	0	0	0	0	0	0	0	0	0	0	0	9516	0	0	0	0	0	0	0	0	0	0	0	0	0	0	0	0	0	0	1	0	0	15	15	0	0
P2.HT1.PCRB.sink.G2	UCSD	2_sink	robot1	PCRB	robot1_PCRB	G2	Vibrio fischeri ES114	0	0	0	0	0	0	0	6	0	0	0	0	0	0	0	0	2314	0	0	0	0	0	0	0	0	0	1	0	0	0	0	0	0	0	0	1	0	0	2	2	1	0.5
P2.HT1.PCRB.sink.G4	UCSD	2_sink	robot1	PCRB	robot1_PCRB	G4	Vibrio fischeri ES114	0	0	0	0	0	0	0	0	0	0	0	0	0	9	0	0	2673	0	1	0	0	0	0	0	0	0	0	0	0	0	0	0	1	0	0	1	0	1	16	16	1	0.0625
P2.HT1.PCRB.sink.G6	UCSD	2_sink	robot1	PCRB	robot1_PCRB	G6	Vibrio fischeri ES114	0	0	0	0	0	0	0	39	0	0	0	0	0	85	0	0	5649	0	3	0	0	0	0	0	0	0	1	0	0	0	0	0	1	0	0	1	0	1	20	20	2	0.1
P2.HT1.PCRB.sink.G7	UCSD	2_sink	robot1	PCRB	robot1_PCRB	G7	Vibrio fischeri ES114	0	0	0	0	0	0	0	2	0	0	0	0	0	8	6	0	158	0	0	0	0	0	0	0	0	0	1	0	0	0	0	0	1	1	0	1	0	0	12	12	3	0.25
P2.HT1.PCRB.sink.G9	UCSD	2_sink	robot1	PCRB	robot1_PCRB	G9	Vibrio fischeri ES114	0	0	0	0	0	0	0	7	0	0	0	0	0	4	0	0	17634	0	0	0	0	0	0	0	0	0	1	0	0	0	0	0	1	0	0	1	0	0	26	26	2	0.076923077
P2.HT1.PCRB.sink.H1	UCSD	2_sink	robot1	PCRB	robot1_PCRB	H1	Vibrio fischeri ES114	0	0	0	0	0	0	0	3	0	0	0	0	0	2	2	0	170	0	0	0	0	0	0	0	0	0	1	0	0	0	0	0	1	1	0	1	0	0	10	10	3	0.3
P2.HT1.PCRB.sink.H10	UCSD	2_sink	robot1	PCRB	robot1_PCRB	H10	Vibrio fischeri ES114	2	0	0	0	0	0	0	9	0	0	0	0	4	0	0	0	17999	0	0	1	0	0	0	0	0	0	1	0	0	0	0	1	0	0	0	1	0	0	50	50	3	0.06
P2.HT1.PCRB.sink.H12	UCSD	2_sink	robot1	PCRB	robot1_PCRB	H12	Vibrio fischeri ES114	0	0	0	0	0	0	0	4	0	0	0	0	3	0	0	0	12439	0	0	0	0	0	0	0	0	0	1	0	0	0	0	1	0	0	0	1	0	0	67	67	2	0.029850746
P2.HT1.PCRB.sink.H3	UCSD	2_sink	robot1	PCRB	robot1_PCRB	H3	Vibrio fischeri ES114	0	0	2	0	0	0	0	0	0	0	0	0	0	0	0	0	1182	0	0	0	0	1	0	0	0	0	0	0	0	0	0	0	0	0	0	1	0	0	3	3	1	0.333333333
P2.HT1.PCRB.sink.H5	UCSD	2_sink	robot1	PCRB	robot1_PCRB	H5	Vibrio fischeri ES114	0	0	0	0	0	4	0	10	0	0	0	0	0	72	0	0	6791	0	6	0	0	0	0	0	1	0	1	0	0	0	0	0	1	0	0	1	0	1	9	9	3	0.333333333
P2.HT1.PCRB.sink.H8	UCSD	2_sink	robot1	PCRB	robot1_PCRB	H8	Vibrio fischeri ES114	0	0	0	0	0	0	0	2	0	0	0	0	0	0	0	0	7467	0	0	0	0	0	0	0	0	0	1	0	0	0	0	0	0	0	0	1	0	0	16	16	1	0.0625
P1.HT1.PCRA.source.A10	UCSD	3_source	robot1	PCRA	robot1_PCRA	A10	Desulfovibrio sulfodismutans	0	0	4	0	0	31	0	0	0	6999	0	0	0	0	0	0	18	0	0	0	0	1	0	0	1	0	0	0	1	0	0	0	0	0	0	1	0	0	34	34	3	0.088235294
P1.HT1.PCRA.source.A3	UCSD	3_source	robot1	PCRA	robot1_PCRA	A3	Bacillus	0	0	0	0	0	7268	0	0	0	0	0	0	0	0	0	0	0	0	0	0	0	0	0	0	1	0	0	0	0	0	0	0	0	0	0	0	0	0	10	10	0	0
P1.HT1.PCRA.source.A5	UCSD	3_source	robot1	PCRA	robot1_PCRA	A5	Serratia	0	0	0	0	0	6	0	0	0	0	5928	0	0	0	0	0	7	0	0	0	0	0	0	0	1	0	0	0	0	1	0	0	0	0	0	1	0	0	5	5	2	0.4
P1.HT1.PCRA.source.A8	UCSD	3_source	robot1	PCRA	robot1_PCRA	A8	Brachybacterium	0	0	10820	0	0	6	0	0	0	0	2	0	0	0	0	0	7	0	0	0	0	1	0	0	1	0	0	0	0	1	0	0	0	0	0	1	0	0	14	14	3	0.214285714
P1.HT1.PCRA.source.C10	UCSD	3_source	robot1	PCRA	robot1_PCRA	C10	Strep angiosis	0	0	0	0	0	0	0	0	2536	0	0	0	0	0	0	0	0	0	0	0	0	0	0	0	0	0	0	1	0	0	0	0	0	0	0	0	0	0	2	2	0	0
P1.HT1.PCRA.source.C3	UCSD	3_source	robot1	PCRA	robot1_PCRA	C3	Corynebacterium stationis	0	7083	0	0	0	0	0	0	0	0	0	0	0	0	0	0	0	0	0	0	1	0	0	0	0	0	0	0	0	0	0	0	0	0	0	0	0	0	10	10	0	0
P1.HT1.PCRA.source.C5	UCSD	3_source	robot1	PCRA	robot1_PCRA	C5	Arthrobacter	0	0	0	10771	0	0	0	0	0	0	0	0	0	0	0	0	0	0	0	0	0	0	1	0	0	0	0	0	0	0	0	0	0	0	0	0	0	0	25	25	0	0
P1.HT1.PCRA.source.C8	UCSD	3_source	robot1	PCRA	robot1_PCRA	C8	Brevibacterium	14148	0	0	0	0	0	0	0	0	0	0	0	0	0	0	0	9	0	0	1	0	0	0	0	0	0	0	0	0	0	0	0	0	0	0	1	0	0	24	24	1	0.041666667
P1.HT1.PCRA.source.E10	UCSD	3_source	robot1	PCRA	robot1_PCRA	E10	P. acnes	0	0	0	0	1743	0	0	0	0	0	0	3	0	0	0	0	0	0	0	0	0	0	0	1	0	0	0	0	0	0	1	0	0	0	0	0	0	0	3	3	1	0.333333333
P1.HT1.PCRA.source.E3	UCSD	3_source	robot1	PCRA	robot1_PCRA	E3	Halomonas	0	0	0	0	0	0	0	0	0	0	0	12106	0	0	0	0	0	1415	0	0	0	0	0	0	0	0	0	0	0	0	1	0	0	0	0	0	1	0	3	3	0	0
P1.HT1.PCRA.source.E5	UCSD	3_source	robot1	PCRA	robot1_PCRA	E5	Psychrobacter	0	0	0	0	0	0	0	0	0	0	0	0	20023	0	0	0	6	0	0	0	0	0	0	0	0	0	0	0	0	0	0	1	0	0	0	1	0	0	13	13	1	0.076923077
P1.HT1.PCRA.source.E8	UCSD	3_source	robot1	PCRA	robot1_PCRA	E8	S. equorium	0	0	0	0	0	0	19551	0	0	0	0	0	0	0	0	0	3	0	0	0	0	0	0	0	0	1	0	0	0	0	0	0	0	0	0	1	0	0	3	3	1	0.333333333
P1.HT1.PCRA.source.G10	UCSD	3_source	robot1	PCRA	robot1_PCRA	G10	BAD_ECOLI	0	0	0	0	0	0	0	0	0	0	0	0	0	0	0	0	3	0	0	0	0	0	0	0	0	0	0	0	0	0	0	0	0	0	0	1	0	0	31	31	1	0.032258065
P1.HT1.PCRA.source.G3	UCSD	3_source	robot1	PCRA	robot1_PCRA	G3	S. succins	0	0	0	0	0	0	0	8586	0	0	0	0	0	0	2	0	4	0	0	0	0	0	0	0	0	0	1	0	0	0	0	0	0	1	0	1	0	0	43	43	2	0.046511628
P1.HT1.PCRA.source.G5	UCSD	3_source	robot1	PCRA	robot1_PCRA	G5	pseudomonas fragi 2	0	0	0	0	0	0	0	0	0	0	0	0	0	7415	0	0	3	0	254	0	0	0	0	0	0	0	0	0	0	0	0	0	1	0	0	1	0	1	3	3	1	0.333333333
P1.HT1.PCRA.source.G8	UCSD	3_source	robot1	PCRA	robot1_PCRA	G8	V. rumo	0	0	0	0	0	0	0	3	0	0	0	0	0	0	14242	0	0	0	0	0	0	0	0	0	0	0	1	0	0	0	0	0	0	1	0	0	0	0	4	4	1	0.25
P2.HT1.PCRB.source.A10	UCSD	3_source	robot1	PCRB	robot1_PCRB	A10	Desulfovibrio sulfodismutans	0	0	0	0	0	0	7	0	0	0	0	0	0	0	0	0	9840	0	0	0	0	0	0	0	0	1	0	0	0	0	0	0	0	0	0	1	0	0	6	6	1	0.166666667
P2.HT1.PCRB.source.A3	UCSD	3_source	robot1	PCRB	robot1_PCRB	A3	Bacillus	0	0	0	0	0	7264	0	0	0	0	0	0	0	0	0	0	0	0	0	0	0	0	0	0	1	0	0	0	0	0	0	0	0	0	0	0	0	0	4	4	0	0
P2.HT1.PCRB.source.A5	UCSD	3_source	robot1	PCRB	robot1_PCRB	A5	Serratia	0	0	0	0	0	6	0	0	0	0	12740	0	0	0	0	0	4	0	0	0	0	0	0	0	1	0	0	0	0	1	0	0	0	0	0	1	0	0	6	6	2	0.333333333
P2.HT1.PCRB.source.A8	UCSD	3_source	robot1	PCRB	robot1_PCRB	A8	Brachybacterium	0	0	15122	0	0	20	0	0	0	0	0	0	0	0	0	0	0	0	0	0	0	1	0	0	1	0	0	0	0	0	0	0	0	0	0	0	0	0	27	27	1	0.037037037
P2.HT1.PCRB.source.C10	UCSD	3_source	robot1	PCRB	robot1_PCRB	C10	Strep angiosis	0	0	5	0	0	0	0	0	5146	0	0	0	0	0	0	0	21	0	0	0	0	1	0	0	0	0	0	1	0	0	0	0	0	0	0	1	0	0	4	4	2	0.5
P2.HT1.PCRB.source.C3	UCSD	3_source	robot1	PCRB	robot1_PCRB	C3	Corynebacterium stationis	0	4307	0	0	0	0	0	0	0	0	0	0	0	0	0	0	9	0	0	0	1	0	0	0	0	0	0	0	0	0	0	0	0	0	0	1	0	0	11	11	1	0.090909091
P2.HT1.PCRB.source.C5	UCSD	3_source	robot1	PCRB	robot1_PCRB	C5	Arthrobacter	0	0	0	1217	0	0	0	0	0	0	0	0	0	0	0	0	0	0	0	0	0	0	1	0	0	0	0	0	0	0	0	0	0	0	0	0	0	0	3	3	0	0
P2.HT1.PCRB.source.C8	UCSD	3_source	robot1	PCRB	robot1_PCRB	C8	Brevibacterium	13256	0	0	0	0	0	0	0	0	0	0	0	0	0	0	0	2	0	0	1	0	0	0	0	0	0	0	0	0	0	0	0	0	0	0	1	0	0	10	10	1	0.1
P2.HT1.PCRB.source.E10	UCSD	3_source	robot1	PCRB	robot1_PCRB	E10	P. acnes	3	0	0	0	7263	0	0	0	0	0	0	0	0	0	0	0	4	0	0	1	0	0	0	1	0	0	0	0	0	0	0	0	0	0	0	1	0	0	107	107	2	0.018691589
P2.HT1.PCRB.source.E3	UCSD	3_source	robot1	PCRB	robot1_PCRB	E3	Halomonas	0	0	0	0	0	0	0	0	0	0	0	27	0	0	0	0	38	4	0	0	0	0	0	0	0	0	0	0	0	0	1	0	0	0	0	1	1	0	8	8	1	0.125
P2.HT1.PCRB.source.E5	UCSD	3_source	robot1	PCRB	robot1_PCRB	E5	Psychrobacter	0	0	0	0	0	0	0	0	0	0	0	2	12129	7	0	0	225	0	0	0	0	0	0	0	0	0	0	0	0	0	1	1	1	0	0	1	0	0	6	6	3	0.5
P2.HT1.PCRB.source.E8	UCSD	3_source	robot1	PCRB	robot1_PCRB	E8	S. equorium	0	0	0	0	0	0	541	0	0	0	0	0	0	0	0	0	9	0	0	0	0	0	0	0	0	1	0	0	0	0	0	0	0	0	0	1	0	0	2	2	1	0.5
P2.HT1.PCRB.source.G10	UCSD	3_source	robot1	PCRB	robot1_PCRB	G10	BAD_ECOLI	0	0	0	0	0	0	0	0	0	0	0	0	0	0	0	0	17	0	0	0	0	0	0	0	0	0	0	0	0	0	0	0	0	0	0	1	0	0	26	26	1	0.038461538
P2.HT1.PCRB.source.G3	UCSD	3_source	robot1	PCRB	robot1_PCRB	G3	S. succins	0	0	0	0	0	0	0	4203	0	0	0	0	0	0	0	0	9	0	0	0	0	0	0	0	0	0	1	0	0	0	0	0	0	0	0	1	0	0	5	5	1	0.2
P2.HT1.PCRB.source.G5	UCSD	3_source	robot1	PCRB	robot1_PCRB	G5	pseudomonas fragi 2	0	0	0	0	0	0	0	0	0	0	0	0	0	3032	0	0	30	0	56	0	0	0	0	0	0	0	0	0	0	0	0	0	1	0	0	1	0	1	3	3	1	0.333333333
P2.HT1.PCRB.source.G8	UCSD	3_source	robot1	PCRB	robot1_PCRB	G8	V. rumo	0	0	0	0	0	0	0	2	0	0	0	0	0	0	13855	0	0	0	0	0	0	0	0	0	0	0	1	0	0	0	0	0	0	1	0	0	0	0	7	7	1	0.142857143
P3.HT2.PCRA.ntc.A1	UCSD	1_ntc	robot2	PCRA	robot2_PCRA	A1	Extraction ntc	0	0	0	0	0	303	0	0	0	0	0	0	0	0	0	0	4	0	0	0	0	0	0	0	1	0	0	0	0	0	0	0	0	0	0	1	0	0	6	6	2	0.333333333
P3.HT2.PCRA.ntc.B11	UCSD	1_ntc	robot2	PCRA	robot2_PCRA	B11	Extraction ntc	0	0	0	0	0	0	0	0	0	0	0	0	0	0	0	0	0	0	0	0	0	0	0	0	0	0	0	0	0	0	0	0	0	0	0	0	0	0	6	6	0	0
P3.HT2.PCRA.ntc.B2	UCSD	1_ntc	robot2	PCRA	robot2_PCRA	B2	Extraction ntc	0	0	0	0	0	49	0	0	0	0	0	0	0	0	0	0	146	0	0	0	0	0	0	0	1	0	0	0	0	0	0	0	0	0	0	1	0	0	11	11	2	0.181818182
P3.HT2.PCRA.ntc.B4	UCSD	1_ntc	robot2	PCRA	robot2_PCRA	B4	Extraction ntc	0	0	0	0	0	88	0	0	0	0	0	0	0	0	0	0	160	0	0	0	0	0	0	0	1	0	0	0	0	0	0	0	0	0	0	1	0	0	16	16	2	0.125
P3.HT2.PCRA.ntc.B6	UCSD	1_ntc	robot2	PCRA	robot2_PCRA	B6	Extraction ntc	0	0	0	0	0	0	0	0	0	0	80	0	0	0	0	0	0	0	0	0	0	0	0	0	0	0	0	0	0	1	0	0	0	0	0	0	0	0	4	4	1	0.25
P3.HT2.PCRA.ntc.B7	UCSD	1_ntc	robot2	PCRA	robot2_PCRA	B7	Extraction ntc	0	0	0	11	0	0	0	0	0	0	316	0	0	0	0	0	4	0	0	0	0	0	1	0	0	0	0	0	0	1	0	0	0	0	0	1	0	0	6	6	3	0.5
P3.HT2.PCRA.ntc.B9	UCSD	1_ntc	robot2	PCRA	robot2_PCRA	B9	Extraction ntc	0	0	0	0	0	0	0	0	0	0	0	0	0	0	0	0	0	0	0	0	0	0	0	0	0	0	0	0	0	0	0	0	0	0	0	0	0	0	15	15	0	0
P3.HT2.PCRA.ntc.C1	UCSD	1_ntc	robot2	PCRA	robot2_PCRA	C1	Extraction ntc	0	0	0	0	0	12	0	0	0	0	0	0	0	0	0	0	15	0	0	0	0	0	0	0	1	0	0	0	0	0	0	0	0	0	0	1	0	0	4	4	2	0.5
P3.HT2.PCRA.ntc.C12	UCSD	1_ntc	robot2	PCRA	robot2_PCRA	C12	Extraction ntc	0	0	0	0	0	0	0	0	0	0	0	0	0	0	0	0	2	0	0	0	0	0	0	0	0	0	0	0	0	0	0	0	0	0	0	1	0	0	8	8	1	0.125
P3.HT2.PCRA.ntc.D11	UCSD	1_ntc	robot2	PCRA	robot2_PCRA	D11	Extraction ntc	0	0	0	0	0	0	0	0	0	2	0	0	0	0	0	0	16	0	0	0	0	0	0	0	0	0	0	0	1	0	0	0	0	0	0	1	0	0	17	17	2	0.117647059
P3.HT2.PCRA.ntc.D2	UCSD	1_ntc	robot2	PCRA	robot2_PCRA	D2	Extraction ntc	0	0	0	0	0	10	0	0	0	0	0	0	0	21	0	0	75	0	4	0	0	0	0	0	1	0	0	0	0	0	0	0	1	0	0	1	0	1	10	10	3	0.3
P3.HT2.PCRA.ntc.D4	UCSD	1_ntc	robot2	PCRA	robot2_PCRA	D4	Extraction ntc	0	0	0	0	0	33	0	0	0	0	0	0	0	0	0	0	21	0	0	0	0	0	0	0	1	0	0	0	0	0	0	0	0	0	0	1	0	0	20	20	2	0.1
P3.HT2.PCRA.ntc.D6	UCSD	1_ntc	robot2	PCRA	robot2_PCRA	D6	Extraction ntc	0	0	0	0	0	0	0	0	0	0	0	0	0	0	0	0	0	0	0	0	0	0	0	0	0	0	0	0	0	0	0	0	0	0	0	0	0	0	12	12	0	0
P3.HT2.PCRA.ntc.D7	UCSD	1_ntc	robot2	PCRA	robot2_PCRA	D7	Extraction ntc	0	0	0	16	0	0	0	0	0	0	0	0	0	0	0	0	5	0	0	0	0	0	1	0	0	0	0	0	0	0	0	0	0	0	0	1	0	0	13	13	2	0.153846154
P3.HT2.PCRA.ntc.D9	UCSD	1_ntc	robot2	PCRA	robot2_PCRA	D9	Extraction ntc	0	0	0	0	0	0	0	0	0	0	0	0	0	0	0	0	69	0	0	0	0	0	0	0	0	0	0	0	0	0	0	0	0	0	0	1	0	0	22	22	1	0.045454545
P3.HT2.PCRA.ntc.E1	UCSD	1_ntc	robot2	PCRA	robot2_PCRA	E1	Extraction ntc	0	0	0	0	0	0	0	0	0	0	0	0	0	0	0	0	41	0	0	0	0	0	0	0	0	0	0	0	0	0	0	0	0	0	0	1	0	0	33	33	1	0.03030303
P3.HT2.PCRA.ntc.E12	UCSD	1_ntc	robot2	PCRA	robot2_PCRA	E12	Extraction ntc	0	0	0	0	0	0	0	0	0	0	0	0	0	0	0	0	13	0	0	0	0	0	0	0	0	0	0	0	0	0	0	0	0	0	0	1	0	0	10	10	1	0.1
P3.HT2.PCRA.ntc.F11	UCSD	1_ntc	robot2	PCRA	robot2_PCRA	F11	Extraction ntc	0	0	0	0	0	0	0	0	0	0	0	0	0	0	0	0	105	0	0	0	0	0	0	0	0	0	0	0	0	0	0	0	0	0	0	1	0	0	20	20	1	0.05
P3.HT2.PCRA.ntc.F2	UCSD	1_ntc	robot2	PCRA	robot2_PCRA	F2	Extraction ntc	0	0	0	0	0	4	0	0	0	0	0	2	0	0	0	0	53	6	0	0	0	0	0	0	1	0	0	0	0	0	1	0	0	0	0	1	1	0	10	10	3	0.3
P3.HT2.PCRA.ntc.F4	UCSD	1_ntc	robot2	PCRA	robot2_PCRA	F4	Extraction ntc	0	0	0	0	0	39	0	0	0	0	0	106	15	0	0	0	5	4	0	0	0	0	0	0	1	0	0	0	0	0	1	1	0	0	0	1	1	0	19	19	4	0.210526316
P3.HT2.PCRA.ntc.F6	UCSD	1_ntc	robot2	PCRA	robot2_PCRA	F6	Extraction ntc	0	0	0	0	0	0	0	0	0	0	0	0	28	89	0	0	47	0	0	0	0	0	0	0	0	0	0	0	0	0	0	1	1	0	0	1	0	0	15	15	3	0.2
P3.HT2.PCRA.ntc.F7	UCSD	1_ntc	robot2	PCRA	robot2_PCRA	F7	Extraction ntc	0	0	0	0	0	0	0	0	0	0	0	0	9	73	0	0	11	0	0	0	0	0	0	0	0	0	0	0	0	0	0	1	1	0	0	1	0	0	35	35	3	0.085714286
P3.HT2.PCRA.ntc.F9	UCSD	1_ntc	robot2	PCRA	robot2_PCRA	F9	Extraction ntc	0	0	0	0	0	0	227	0	0	0	0	41	131	0	0	0	229	10	0	0	0	0	0	0	0	1	0	0	0	0	1	1	0	0	0	1	1	0	14	14	4	0.285714286
P3.HT2.PCRA.ntc.G1	UCSD	1_ntc	robot2	PCRA	robot2_PCRA	G1	Extraction ntc	0	0	0	0	0	0	0	0	0	0	0	0	0	0	0	0	22	0	0	0	0	0	0	0	0	0	0	0	0	0	0	0	0	0	0	1	0	0	10	10	1	0.1
P3.HT2.PCRA.ntc.G12	UCSD	1_ntc	robot2	PCRA	robot2_PCRA	G12	Extraction ntc	0	0	0	0	0	0	0	0	0	0	0	0	0	0	0	0	65	0	0	0	0	0	0	0	0	0	0	0	0	0	0	0	0	0	0	1	0	0	7	7	1	0.142857143
P3.HT2.PCRA.ntc.H11	UCSD	1_ntc	robot2	PCRA	robot2_PCRA	H11	Extraction ntc	0	0	0	0	0	57	11	0	0	0	0	0	0	5	4	0	150	0	0	0	0	0	0	0	1	1	0	0	0	0	0	0	1	1	0	1	0	0	25	25	5	0.2
P3.HT2.PCRA.ntc.H4	UCSD	1_ntc	robot2	PCRA	robot2_PCRA	H4	Extraction ntc	0	0	0	0	0	0	0	2	0	0	0	0	0	0	0	0	6	0	0	0	0	0	0	0	0	0	1	0	0	0	0	0	0	0	0	1	0	0	2	2	2	1
P3.HT2.PCRA.ntc.H6	UCSD	1_ntc	robot2	PCRA	robot2_PCRA	H6	Extraction ntc	0	0	0	0	0	2	0	2	0	0	0	0	0	46	0	0	5	0	0	0	0	0	0	0	1	0	1	0	0	0	0	0	1	0	0	1	0	0	5	5	4	0.8
P3.HT2.PCRA.ntc.H7	UCSD	1_ntc	robot2	PCRA	robot2_PCRA	H7	Extraction ntc	0	0	0	0	0	14	0	3	0	0	0	0	0	69	0	0	9	0	0	0	0	0	0	0	1	0	1	0	0	0	0	0	1	0	0	1	0	0	28	28	4	0.142857143
P3.HT2.PCRA.ntc.H9	UCSD	1_ntc	robot2	PCRA	robot2_PCRA	H9	Extraction ntc	0	0	0	0	0	0	0	0	0	0	0	0	0	0	0	0	3	0	0	0	0	0	0	0	0	0	0	0	0	0	0	0	0	0	0	1	0	0	104	104	1	0.009615385
P4.HT2.PCRB.ntc.A1	UCSD	1_ntc	robot2	PCRB	robot2_PCRB	A1	Extraction ntc	0	0	0	0	0	596	0	0	0	0	0	0	0	0	0	0	24	0	0	0	0	0	0	0	1	0	0	0	0	0	0	0	0	0	0	1	0	0	4	4	2	0.5
P4.HT2.PCRB.ntc.A12	UCSD	1_ntc	robot2	PCRB	robot2_PCRB	A12	Extraction ntc	0	0	0	0	0	0	0	0	0	0	0	0	0	0	0	0	50	0	0	0	0	0	0	0	0	0	0	0	0	0	0	0	0	0	0	1	0	0	4	4	1	0.25
P4.HT2.PCRB.ntc.B11	UCSD	1_ntc	robot2	PCRB	robot2_PCRB	B11	Extraction ntc	0	0	0	0	0	0	0	0	0	0	0	0	0	0	0	0	100	0	0	0	0	0	0	0	0	0	0	0	0	0	0	0	0	0	0	1	0	0	4	4	1	0.25
P4.HT2.PCRB.ntc.B2	UCSD	1_ntc	robot2	PCRB	robot2_PCRB	B2	Extraction ntc	0	0	0	0	0	18	0	0	0	0	0	0	0	0	0	0	130	0	0	0	0	0	0	0	1	0	0	0	0	0	0	0	0	0	0	1	0	0	5	5	2	0.4
P4.HT2.PCRB.ntc.B4	UCSD	1_ntc	robot2	PCRB	robot2_PCRB	B4	Extraction ntc	0	0	0	0	0	583	0	0	0	0	0	0	0	0	0	0	416	0	0	0	0	0	0	0	1	0	0	0	0	0	0	0	0	0	0	1	0	0	24	24	2	0.083333333
P4.HT2.PCRB.ntc.B6	UCSD	1_ntc	robot2	PCRB	robot2_PCRB	B6	Extraction ntc	0	0	0	0	0	0	0	0	0	0	240	0	0	0	0	0	5	0	0	0	0	0	0	0	0	0	0	0	0	1	0	0	0	0	0	1	0	0	7	7	2	0.285714286
P4.HT2.PCRB.ntc.B7	UCSD	1_ntc	robot2	PCRB	robot2_PCRB	B7	Extraction ntc	17	0	0	3	0	0	0	0	0	0	300	0	2	0	0	0	29	0	0	1	0	0	1	0	0	0	0	0	0	1	0	1	0	0	0	1	0	0	11	11	5	0.454545455
P4.HT2.PCRB.ntc.B9	UCSD	1_ntc	robot2	PCRB	robot2_PCRB	B9	Extraction ntc	0	0	0	0	0	0	0	0	0	0	0	0	0	0	0	0	7	0	0	0	0	0	0	0	0	0	0	0	0	0	0	0	0	0	0	1	0	0	4	4	1	0.25
P4.HT2.PCRB.ntc.C1	UCSD	1_ntc	robot2	PCRB	robot2_PCRB	C1	Extraction ntc	0	0	0	0	0	3	0	0	0	0	0	0	0	0	0	0	10	0	0	0	0	0	0	0	1	0	0	0	0	0	0	0	0	0	0	1	0	0	2	2	2	1
P4.HT2.PCRB.ntc.C12	UCSD	1_ntc	robot2	PCRB	robot2_PCRB	C12	Extraction ntc	0	0	0	0	0	0	0	0	0	0	0	0	0	0	0	0	0	0	0	0	0	0	0	0	0	0	0	0	0	0	0	0	0	0	0	0	0	0	2	2	0	0
P4.HT2.PCRB.ntc.D11	UCSD	1_ntc	robot2	PCRB	robot2_PCRB	D11	Extraction ntc	0	0	0	0	0	0	0	0	0	0	0	0	0	0	0	0	0	0	0	0	0	0	0	0	0	0	0	0	0	0	0	0	0	0	0	0	0	0	7	7	0	0
P4.HT2.PCRB.ntc.D2	UCSD	1_ntc	robot2	PCRB	robot2_PCRB	D2	Extraction ntc	0	0	0	0	0	5	0	0	0	0	0	0	0	52	0	0	75	0	11	0	0	0	0	0	1	0	0	0	0	0	0	0	1	0	0	1	0	1	14	14	3	0.214285714
P4.HT2.PCRB.ntc.D4	UCSD	1_ntc	robot2	PCRB	robot2_PCRB	D4	Extraction ntc	0	0	0	0	0	9	0	0	0	0	0	0	0	0	0	0	4	0	0	0	0	0	0	0	1	0	0	0	0	0	0	0	0	0	0	1	0	0	8	8	2	0.25
P4.HT2.PCRB.ntc.D6	UCSD	1_ntc	robot2	PCRB	robot2_PCRB	D6	Extraction ntc	0	0	0	13	0	0	0	0	0	0	0	0	0	0	0	0	0	0	0	0	0	0	1	0	0	0	0	0	0	0	0	0	0	0	0	0	0	0	8	8	1	0.125
P4.HT2.PCRB.ntc.D7	UCSD	1_ntc	robot2	PCRB	robot2_PCRB	D7	Extraction ntc	0	0	0	46	0	0	0	0	0	0	0	0	2	0	0	0	0	0	0	0	0	0	1	0	0	0	0	0	0	0	0	1	0	0	0	0	0	0	13	13	2	0.153846154
P4.HT2.PCRB.ntc.D9	UCSD	1_ntc	robot2	PCRB	robot2_PCRB	D9	Extraction ntc	0	0	0	0	0	0	0	0	0	0	0	0	0	0	0	0	38	0	0	0	0	0	0	0	0	0	0	0	0	0	0	0	0	0	0	1	0	0	17	17	1	0.058823529
P4.HT2.PCRB.ntc.E1	UCSD	1_ntc	robot2	PCRB	robot2_PCRB	E1	Extraction ntc	0	0	0	0	0	0	0	0	0	0	0	0	0	0	0	0	54	0	0	0	0	0	0	0	0	0	0	0	0	0	0	0	0	0	0	1	0	0	62	62	1	0.016129032
P4.HT2.PCRB.ntc.E12	UCSD	1_ntc	robot2	PCRB	robot2_PCRB	E12	Extraction ntc	0	0	0	0	4	0	0	0	0	0	0	0	0	2	0	0	27	0	0	0	0	0	0	1	0	0	0	0	0	0	0	0	1	0	0	1	0	0	38	38	3	0.078947368
P4.HT2.PCRB.ntc.F11	UCSD	1_ntc	robot2	PCRB	robot2_PCRB	F11	Extraction ntc	0	0	0	0	0	0	0	0	0	0	0	0	0	0	0	0	11	0	0	0	0	0	0	0	0	0	0	0	0	0	0	0	0	0	0	1	0	0	8	8	1	0.125
P4.HT2.PCRB.ntc.F2	UCSD	1_ntc	robot2	PCRB	robot2_PCRB	F2	Extraction ntc	0	0	0	0	0	0	0	4	0	0	0	4	0	0	0	0	29	0	0	0	0	0	0	0	0	0	1	0	0	0	1	0	0	0	0	1	0	0	4	4	3	0.75
P4.HT2.PCRB.ntc.F4	UCSD	1_ntc	robot2	PCRB	robot2_PCRB	F4	Extraction ntc	0	0	0	0	0	72	0	0	0	0	0	116	164	0	0	0	132	49	0	0	0	0	0	0	1	0	0	0	0	0	1	1	0	0	0	1	1	0	11	11	4	0.363636364
P4.HT2.PCRB.ntc.F6	UCSD	1_ntc	robot2	PCRB	robot2_PCRB	F6	Extraction ntc	0	0	0	0	0	0	127	0	0	0	0	0	14	126	0	0	267	0	0	0	0	0	0	0	0	1	0	0	0	0	0	1	1	0	0	1	0	0	9	9	4	0.444444444
P4.HT2.PCRB.ntc.F7	UCSD	1_ntc	robot2	PCRB	robot2_PCRB	F7	Extraction ntc	0	0	0	0	0	0	0	2	0	0	0	0	4	35	2	0	65	0	0	0	0	0	0	0	0	0	1	0	0	0	0	1	1	1	0	1	0	0	60	60	5	0.083333333
P4.HT2.PCRB.ntc.F9	UCSD	1_ntc	robot2	PCRB	robot2_PCRB	F9	Extraction ntc	0	0	0	0	0	76	129	0	0	0	0	3	361	0	0	0	153	0	0	0	0	0	0	0	1	1	0	0	0	0	1	1	0	0	0	1	0	0	7	7	5	0.714285714
P4.HT2.PCRB.ntc.G1	UCSD	1_ntc	robot2	PCRB	robot2_PCRB	G1	Extraction ntc	0	0	0	0	0	745	0	0	0	0	0	0	0	0	0	0	12	0	0	0	0	0	0	0	1	0	0	0	0	0	0	0	0	0	0	1	0	0	15	15	2	0.133333333
P4.HT2.PCRB.ntc.G12	UCSD	1_ntc	robot2	PCRB	robot2_PCRB	G12	Extraction ntc	0	0	0	0	0	0	0	0	0	0	0	0	0	0	0	0	84	0	0	0	0	0	0	0	0	0	0	0	0	0	0	0	0	0	0	1	0	0	2	2	1	0.5
P4.HT2.PCRB.ntc.H11	UCSD	1_ntc	robot2	PCRB	robot2_PCRB	H11	Extraction ntc	0	0	0	0	0	767	76	0	0	8	0	0	0	0	47	0	1713	0	0	0	0	0	0	0	1	1	0	0	1	0	0	0	0	1	0	1	0	0	22	22	5	0.227272727
P4.HT2.PCRB.ntc.H2	UCSD	1_ntc	robot2	PCRB	robot2_PCRB	H2	Extraction ntc	0	0	0	0	0	41	0	22	0	0	0	0	0	0	0	0	243	0	0	0	0	0	0	0	1	0	1	0	0	0	0	0	0	0	0	1	0	0	27	27	3	0.111111111
P4.HT2.PCRB.ntc.H4	UCSD	1_ntc	robot2	PCRB	robot2_PCRB	H4	Extraction ntc	0	0	0	0	0	490	0	1568	0	0	0	0	0	220	0	0	678	0	0	0	0	0	0	0	1	0	1	0	0	0	0	0	1	0	0	1	0	0	13	13	4	0.307692308
P4.HT2.PCRB.ntc.H6	UCSD	1_ntc	robot2	PCRB	robot2_PCRB	H6	Extraction ntc	0	0	0	0	0	44	0	23	0	0	0	0	0	3451	0	0	133	0	0	0	0	0	0	0	1	0	1	0	0	0	0	0	1	0	0	1	0	0	24	24	4	0.166666667
P4.HT2.PCRB.ntc.H7	UCSD	1_ntc	robot2	PCRB	robot2_PCRB	H7	Extraction ntc	0	0	0	0	0	0	0	0	0	0	0	0	0	88	0	0	0	0	8	0	0	0	0	0	0	0	0	0	0	0	0	0	1	0	0	0	0	1	15	15	1	0.066666667
P4.HT2.PCRB.ntc.H9	UCSD	1_ntc	robot2	PCRB	robot2_PCRB	H9	Extraction ntc	0	0	0	0	0	0	0	0	0	0	0	0	0	0	0	0	2	0	0	0	0	0	0	0	0	0	0	0	0	0	0	0	0	0	0	1	0	0	7	7	1	0.142857143
P3.HT2.PCRA.sink.A2	UCSD	2_sink	robot2	PCRA	robot2_PCRA	A2	Vibrio fischeri ES114	0	0	0	0	0	28	0	0	0	0	0	0	0	0	0	0	3421	0	0	0	0	0	0	0	1	0	0	0	0	0	0	0	0	0	0	1	0	0	3	3	1	0.333333333
P3.HT2.PCRA.sink.A4	UCSD	2_sink	robot2	PCRA	robot2_PCRA	A4	Vibrio fischeri ES114	0	0	0	0	0	16	0	0	0	0	0	0	0	0	0	0	7299	0	0	0	0	0	0	0	1	0	0	0	0	0	0	0	0	0	0	1	0	0	7	7	1	0.142857143
P3.HT2.PCRA.sink.A6	UCSD	2_sink	robot2	PCRA	robot2_PCRA	A6	Vibrio fischeri ES114	0	0	0	0	0	10	0	0	0	0	0	0	0	0	0	0	12425	0	0	0	0	0	0	0	1	0	0	0	0	0	0	0	0	0	0	1	0	0	9	9	1	0.111111111
P3.HT2.PCRA.sink.A7	UCSD	2_sink	robot2	PCRA	robot2_PCRA	A7	Vibrio fischeri ES114	0	0	0	0	0	0	0	0	0	0	0	0	0	0	0	0	7831	0	0	0	0	0	0	0	0	0	0	0	0	0	0	0	0	0	0	1	0	0	3	3	0	0
P3.HT2.PCRA.sink.A9	UCSD	2_sink	robot2	PCRA	robot2_PCRA	A9	Vibrio fischeri ES114	0	0	85	0	0	0	0	0	0	0	0	0	0	0	0	0	19884	0	0	0	0	1	0	0	0	0	0	0	0	0	0	0	0	0	0	1	0	0	28	28	1	0.035714286
P3.HT2.PCRA.sink.B1	UCSD	2_sink	robot2	PCRA	robot2_PCRA	B1	Vibrio fischeri ES114	0	0	0	0	0	0	0	0	0	0	0	0	0	0	0	0	8518	0	0	0	0	0	0	0	0	0	0	0	0	0	0	0	0	0	0	1	0	0	6	6	0	0
P3.HT2.PCRA.sink.B10	UCSD	2_sink	robot2	PCRA	robot2_PCRA	B10	Vibrio fischeri ES114	0	0	18	0	0	0	0	0	0	0	0	0	0	0	0	0	10837	0	0	0	0	1	0	0	0	0	0	0	0	0	0	0	0	0	0	1	0	0	4	4	1	0.25
P3.HT2.PCRA.sink.B12	UCSD	2_sink	robot2	PCRA	robot2_PCRA	B12	Vibrio fischeri ES114	0	0	0	0	0	0	0	0	0	0	0	0	0	0	0	0	7253	0	0	0	0	0	0	0	0	0	0	0	0	0	0	0	0	0	0	1	0	0	11	11	0	0
P3.HT2.PCRA.sink.B3	UCSD	2_sink	robot2	PCRA	robot2_PCRA	B3	Vibrio fischeri ES114	0	0	0	0	0	2	0	0	0	0	0	0	0	0	0	0	6952	0	0	0	0	0	0	0	1	0	0	0	0	0	0	0	0	0	0	1	0	0	21	21	1	0.047619048
P3.HT2.PCRA.sink.B5	UCSD	2_sink	robot2	PCRA	robot2_PCRA	B5	Vibrio fischeri ES114	0	0	0	0	0	4	0	0	0	0	6	0	0	0	0	0	11305	0	0	0	0	0	0	0	1	0	0	0	0	1	0	0	0	0	0	1	0	0	17	17	2	0.117647059
P3.HT2.PCRA.sink.B8	UCSD	2_sink	robot2	PCRA	robot2_PCRA	B8	Vibrio fischeri ES114	0	0	0	0	0	0	0	0	0	0	0	0	0	0	0	0	11991	0	0	0	0	0	0	0	0	0	0	0	0	0	0	0	0	0	0	1	0	0	11	11	0	0
P3.HT2.PCRA.sink.C11	UCSD	2_sink	robot2	PCRA	robot2_PCRA	C11	Vibrio fischeri ES114	0	0	0	0	0	0	0	0	0	0	0	0	0	0	0	0	13964	0	0	0	0	0	0	0	0	0	0	0	0	0	0	0	0	0	0	1	0	0	11	11	0	0
P3.HT2.PCRA.sink.C2	UCSD	2_sink	robot2	PCRA	robot2_PCRA	C2	Vibrio fischeri ES114	0	0	0	0	0	0	0	0	0	0	0	0	0	0	0	0	7444	0	0	0	0	0	0	0	0	0	0	0	0	0	0	0	0	0	0	1	0	0	1	1	0	0
P3.HT2.PCRA.sink.C4	UCSD	2_sink	robot2	PCRA	robot2_PCRA	C4	Vibrio fischeri ES114	0	0	0	0	0	0	0	0	0	0	0	0	8	0	0	0	10112	0	0	0	0	0	0	0	0	0	0	0	0	0	0	1	0	0	0	1	0	0	11	11	1	0.090909091
P3.HT2.PCRA.sink.C6	UCSD	2_sink	robot2	PCRA	robot2_PCRA	C6	Vibrio fischeri ES114	0	0	0	0	0	0	0	0	0	0	0	0	0	0	0	0	12242	0	0	0	0	0	0	0	0	0	0	0	0	0	0	0	0	0	0	1	0	0	4	4	0	0
P3.HT2.PCRA.sink.C7	UCSD	2_sink	robot2	PCRA	robot2_PCRA	C7	Vibrio fischeri ES114	6	0	0	2	0	2	0	0	0	0	2	0	0	0	0	0	10683	0	0	1	0	0	1	0	1	0	0	0	0	1	0	0	0	0	0	1	0	0	37	37	4	0.108108108
P3.HT2.PCRA.sink.C9	UCSD	2_sink	robot2	PCRA	robot2_PCRA	C9	Vibrio fischeri ES114	0	0	0	0	0	0	0	0	0	0	0	0	0	0	0	0	5596	0	0	0	0	0	0	0	0	0	0	0	0	0	0	0	0	0	0	1	0	0	19	19	0	0
P3.HT2.PCRA.sink.D1	UCSD	2_sink	robot2	PCRA	robot2_PCRA	D1	Vibrio fischeri ES114	0	0	0	0	0	5	0	0	0	0	0	0	0	0	0	0	6044	0	0	0	0	0	0	0	1	0	0	0	0	0	0	0	0	0	0	1	0	0	5	5	1	0.2
P3.HT2.PCRA.sink.D10	UCSD	2_sink	robot2	PCRA	robot2_PCRA	D10	Vibrio fischeri ES114	0	0	0	0	0	0	0	0	0	0	0	0	0	0	0	0	15176	0	0	0	0	0	0	0	0	0	0	0	0	0	0	0	0	0	0	1	0	0	20	20	0	0
P3.HT2.PCRA.sink.D12	UCSD	2_sink	robot2	PCRA	robot2_PCRA	D12	Vibrio fischeri ES114	0	0	0	0	0	0	0	0	0	0	0	0	0	0	0	0	9568	0	0	0	0	0	0	0	0	0	0	0	0	0	0	0	0	0	0	1	0	0	18	18	0	0
P3.HT2.PCRA.sink.D3	UCSD	2_sink	robot2	PCRA	robot2_PCRA	D3	Vibrio fischeri ES114	0	0	0	0	0	2	0	0	0	0	0	2	0	0	0	0	8902	0	0	0	0	0	0	0	1	0	0	0	0	0	1	0	0	0	0	1	0	0	42	42	2	0.047619048
P3.HT2.PCRA.sink.D5	UCSD	2_sink	robot2	PCRA	robot2_PCRA	D5	Vibrio fischeri ES114	0	0	0	0	0	0	0	0	0	0	0	0	0	0	0	0	12043	0	0	0	0	0	0	0	0	0	0	0	0	0	0	0	0	0	0	1	0	0	15	15	0	0
P3.HT2.PCRA.sink.D8	UCSD	2_sink	robot2	PCRA	robot2_PCRA	D8	Vibrio fischeri ES114	0	0	0	0	0	0	0	0	0	0	0	0	0	0	0	0	14542	0	0	0	0	0	0	0	0	0	0	0	0	0	0	0	0	0	0	1	0	0	30	30	0	0
P3.HT2.PCRA.sink.E11	UCSD	2_sink	robot2	PCRA	robot2_PCRA	E11	Vibrio fischeri ES114	0	0	0	0	6	0	0	0	0	0	0	0	0	0	0	0	15912	0	0	0	0	0	0	1	0	0	0	0	0	0	0	0	0	0	0	1	0	0	17	17	1	0.058823529
P3.HT2.PCRA.sink.E2	UCSD	2_sink	robot2	PCRA	robot2_PCRA	E2	Vibrio fischeri ES114	0	0	0	0	0	0	0	0	0	0	0	0	0	0	0	0	7434	0	0	0	0	0	0	0	0	0	0	0	0	0	0	0	0	0	0	1	0	0	2	2	0	0
P3.HT2.PCRA.sink.E4	UCSD	2_sink	robot2	PCRA	robot2_PCRA	E4	Vibrio fischeri ES114	0	0	0	0	0	0	0	0	0	0	0	12	9	5	0	0	9664	2	0	0	0	0	0	0	0	0	0	0	0	0	1	1	1	0	0	1	1	0	11	11	3	0.272727273
P3.HT2.PCRA.sink.E6	UCSD	2_sink	robot2	PCRA	robot2_PCRA	E6	Vibrio fischeri ES114	0	0	0	0	0	0	0	0	0	0	0	0	11	19	0	0	11780	0	4	0	0	0	0	0	0	0	0	0	0	0	0	1	1	0	0	1	0	1	27	27	2	0.074074074
P3.HT2.PCRA.sink.E7	UCSD	2_sink	robot2	PCRA	robot2_PCRA	E7	Vibrio fischeri ES114	0	0	0	0	0	0	0	0	0	0	0	0	3	0	0	0	13519	0	0	0	0	0	0	0	0	0	0	0	0	0	0	1	0	0	0	1	0	0	9	9	1	0.111111111
P3.HT2.PCRA.sink.E9	UCSD	2_sink	robot2	PCRA	robot2_PCRA	E9	Vibrio fischeri ES114	0	0	0	0	7	0	0	0	0	0	0	0	0	0	0	0	14943	0	0	0	0	0	0	1	0	0	0	0	0	0	0	0	0	0	0	1	0	0	18	18	1	0.055555556
P3.HT2.PCRA.sink.F1	UCSD	2_sink	robot2	PCRA	robot2_PCRA	F1	Vibrio fischeri ES114	0	0	0	0	0	0	0	0	0	0	0	2	0	0	0	0	5428	0	0	0	0	0	0	0	0	0	0	0	0	0	1	0	0	0	0	1	0	0	4	4	1	0.25
P3.HT2.PCRA.sink.F10	UCSD	2_sink	robot2	PCRA	robot2_PCRA	F10	Vibrio fischeri ES114	0	0	0	0	0	0	0	0	0	0	0	0	0	0	0	0	15138	0	0	0	0	0	0	0	0	0	0	0	0	0	0	0	0	0	0	1	0	0	33	33	0	0
P3.HT2.PCRA.sink.F12	UCSD	2_sink	robot2	PCRA	robot2_PCRA	F12	Vibrio fischeri ES114	0	0	0	0	0	0	0	0	0	0	0	3	0	0	0	0	5318	0	0	0	0	0	0	0	0	0	0	0	0	0	1	0	0	0	0	1	0	0	2	2	1	0.5
P3.HT2.PCRA.sink.F3	UCSD	2_sink	robot2	PCRA	robot2_PCRA	F3	Vibrio fischeri ES114	0	0	0	0	0	9	0	2	0	0	0	0	12	0	0	0	7601	2	0	0	0	0	0	0	1	0	1	0	0	0	0	1	0	0	0	1	1	0	16	16	3	0.1875
P3.HT2.PCRA.sink.F5	UCSD	2_sink	robot2	PCRA	robot2_PCRA	F5	Vibrio fischeri ES114	0	0	0	0	0	2	0	0	0	0	0	8	49	30	0	0	24857	0	0	0	0	0	0	0	1	0	0	0	0	0	1	1	1	0	0	1	0	0	41	41	4	0.097560976
P3.HT2.PCRA.sink.F8	UCSD	2_sink	robot2	PCRA	robot2_PCRA	F8	Vibrio fischeri ES114	0	0	0	0	0	0	5	0	0	0	0	0	4	0	0	0	8482	0	0	0	0	0	0	0	0	1	0	0	0	0	0	1	0	0	0	1	0	0	23	23	2	0.086956522
P3.HT2.PCRA.sink.G11	UCSD	2_sink	robot2	PCRA	robot2_PCRA	G11	Vibrio fischeri ES114	0	0	0	0	0	0	0	0	0	0	0	0	0	0	0	0	17912	0	0	0	0	0	0	0	0	0	0	0	0	0	0	0	0	0	0	1	0	0	37	37	0	0
P3.HT2.PCRA.sink.G2	UCSD	2_sink	robot2	PCRA	robot2_PCRA	G2	Vibrio fischeri ES114	0	0	0	0	0	2	0	0	0	0	0	0	0	0	0	0	9342	0	0	0	0	0	0	0	1	0	0	0	0	0	0	0	0	0	0	1	0	0	5	5	1	0.2
P3.HT2.PCRA.sink.G4	UCSD	2_sink	robot2	PCRA	robot2_PCRA	G4	Vibrio fischeri ES114	0	0	0	0	0	0	0	26	0	0	0	0	0	21	0	0	10198	0	0	0	0	0	0	0	0	0	1	0	0	0	0	0	1	0	0	1	0	0	13	13	2	0.153846154
P3.HT2.PCRA.sink.G6	UCSD	2_sink	robot2	PCRA	robot2_PCRA	G6	Vibrio fischeri ES114	0	0	0	0	0	6	0	0	0	0	0	0	4	94	0	0	13131	0	0	0	0	0	0	0	1	0	0	0	0	0	0	1	1	0	0	1	0	0	22	22	3	0.136363636
P3.HT2.PCRA.sink.G7	UCSD	2_sink	robot2	PCRA	robot2_PCRA	G7	Vibrio fischeri ES114	0	0	0	0	0	2	0	0	0	0	0	0	0	21	0	0	9158	0	0	0	0	0	0	0	1	0	0	0	0	0	0	0	1	0	0	1	0	0	15	15	2	0.133333333
P3.HT2.PCRA.sink.G9	UCSD	2_sink	robot2	PCRA	robot2_PCRA	G9	Vibrio fischeri ES114	0	0	0	0	0	0	0	0	0	0	0	0	0	0	0	0	22054	0	0	0	0	0	0	0	0	0	0	0	0	0	0	0	0	0	0	1	0	0	30	30	0	0
P3.HT2.PCRA.sink.H1	UCSD	2_sink	robot2	PCRA	robot2_PCRA	H1	Vibrio fischeri ES114	0	0	0	0	0	2	0	0	0	0	0	0	0	0	0	0	5422	0	0	0	0	0	0	0	1	0	0	0	0	0	0	0	0	0	0	1	0	0	7	7	1	0.142857143
P3.HT2.PCRA.sink.H10	UCSD	2_sink	robot2	PCRA	robot2_PCRA	H10	Vibrio fischeri ES114	0	0	0	0	0	0	0	0	0	0	0	0	0	0	0	0	10556	0	0	0	0	0	0	0	0	0	0	0	0	0	0	0	0	0	0	1	0	0	20	20	0	0
P3.HT2.PCRA.sink.H3	UCSD	2_sink	robot2	PCRA	robot2_PCRA	H3	Vibrio fischeri ES114	0	0	0	0	0	17	0	99	0	0	0	0	0	0	0	0	6212	0	0	0	0	0	0	0	1	0	1	0	0	0	0	0	0	0	0	1	0	0	11	11	2	0.181818182
P3.HT2.PCRA.sink.H5	UCSD	2_sink	robot2	PCRA	robot2_PCRA	H5	Vibrio fischeri ES114	0	0	0	0	0	6	0	8	0	0	0	0	0	122	0	0	11018	0	0	0	0	0	0	0	1	0	1	0	0	0	0	0	1	0	0	1	0	0	13	13	3	0.230769231
P3.HT2.PCRA.sink.H8	UCSD	2_sink	robot2	PCRA	robot2_PCRA	H8	Vibrio fischeri ES114	0	0	0	0	0	0	0	0	0	0	0	0	0	0	0	0	9296	0	0	0	0	0	0	0	0	0	0	0	0	0	0	0	0	0	0	1	0	0	10	10	0	0
P4.HT2.PCRB.sink.A11	UCSD	2_sink	robot2	PCRB	robot2_PCRB	A11	Vibrio fischeri ES114	0	0	0	0	0	0	0	0	0	2	0	8	0	0	0	0	16119	0	0	0	0	0	0	0	0	0	0	0	1	0	1	0	0	0	0	1	0	0	7	7	2	0.285714286
P4.HT2.PCRB.sink.A2	UCSD	2_sink	robot2	PCRB	robot2_PCRB	A2	Vibrio fischeri ES114	0	0	0	0	0	340	0	0	0	0	0	0	0	0	0	0	26826	0	0	0	0	0	0	0	1	0	0	0	0	0	0	0	0	0	0	1	0	0	11	11	1	0.090909091
P4.HT2.PCRB.sink.A4	UCSD	2_sink	robot2	PCRB	robot2_PCRB	A4	Vibrio fischeri ES114	0	0	0	0	0	24	0	0	0	0	0	0	0	0	0	0	13375	0	0	0	0	0	0	0	1	0	0	0	0	0	0	0	0	0	0	1	0	0	5	5	1	0.2
P4.HT2.PCRB.sink.A6	UCSD	2_sink	robot2	PCRB	robot2_PCRB	A6	Vibrio fischeri ES114	0	0	0	0	0	0	0	0	0	0	0	0	0	0	0	0	5002	0	0	0	0	0	0	0	0	0	0	0	0	0	0	0	0	0	0	1	0	0	2	2	0	0
P4.HT2.PCRB.sink.A7	UCSD	2_sink	robot2	PCRB	robot2_PCRB	A7	Vibrio fischeri ES114	0	0	0	0	0	8	0	0	0	0	0	0	0	0	0	0	25865	0	0	0	0	0	0	0	1	0	0	0	0	0	0	0	0	0	0	1	0	0	33	33	1	0.03030303
P4.HT2.PCRB.sink.A9	UCSD	2_sink	robot2	PCRB	robot2_PCRB	A9	Vibrio fischeri ES114	0	0	69	0	0	0	0	0	0	0	0	0	0	0	0	0	27980	0	0	0	0	1	0	0	0	0	0	0	0	0	0	0	0	0	0	1	0	0	20	20	1	0.05
P4.HT2.PCRB.sink.B1	UCSD	2_sink	robot2	PCRB	robot2_PCRB	B1	Vibrio fischeri ES114	0	0	0	0	0	0	0	0	0	0	0	0	0	0	0	0	20769	0	0	0	0	0	0	0	0	0	0	0	0	0	0	0	0	0	0	1	0	0	4	4	0	0
P4.HT2.PCRB.sink.B10	UCSD	2_sink	robot2	PCRB	robot2_PCRB	B10	Vibrio fischeri ES114	0	0	17	0	0	0	0	0	0	0	0	0	0	0	0	0	30422	0	0	0	0	1	0	0	0	0	0	0	0	0	0	0	0	0	0	1	0	0	8	8	1	0.125
P4.HT2.PCRB.sink.B12	UCSD	2_sink	robot2	PCRB	robot2_PCRB	B12	Vibrio fischeri ES114	0	0	0	0	0	0	0	0	0	0	0	0	0	0	0	0	34039	0	0	0	0	0	0	0	0	0	0	0	0	0	0	0	0	0	0	1	0	0	28	28	0	0
P4.HT2.PCRB.sink.B3	UCSD	2_sink	robot2	PCRB	robot2_PCRB	B3	Vibrio fischeri ES114	0	0	0	0	0	0	0	0	0	0	0	0	0	0	0	0	9070	0	0	0	0	0	0	0	0	0	0	0	0	0	0	0	0	0	0	1	0	0	3	3	0	0
P4.HT2.PCRB.sink.B5	UCSD	2_sink	robot2	PCRB	robot2_PCRB	B5	Vibrio fischeri ES114	0	0	0	0	0	4	0	0	0	0	6	0	0	0	0	0	14701	0	0	0	0	0	0	0	1	0	0	0	0	1	0	0	0	0	0	1	0	0	14	14	2	0.142857143
P4.HT2.PCRB.sink.B8	UCSD	2_sink	robot2	PCRB	robot2_PCRB	B8	Vibrio fischeri ES114	0	0	0	0	0	0	0	0	0	0	0	0	0	0	0	0	20904	0	0	0	0	0	0	0	0	0	0	0	0	0	0	0	0	0	0	1	0	0	5	5	0	0
P4.HT2.PCRB.sink.C11	UCSD	2_sink	robot2	PCRB	robot2_PCRB	C11	Vibrio fischeri ES114	0	0	0	0	0	0	0	0	0	0	0	0	0	0	0	0	7122	0	0	0	0	0	0	0	0	0	0	0	0	0	0	0	0	0	0	1	0	0	1	1	0	0
P4.HT2.PCRB.sink.C2	UCSD	2_sink	robot2	PCRB	robot2_PCRB	C2	Vibrio fischeri ES114	0	0	0	0	0	0	0	0	0	0	0	0	0	0	0	0	5441	0	0	0	0	0	0	0	0	0	0	0	0	0	0	0	0	0	0	1	0	0	2	2	0	0
P4.HT2.PCRB.sink.C4	UCSD	2_sink	robot2	PCRB	robot2_PCRB	C4	Vibrio fischeri ES114	0	0	0	0	0	0	0	0	0	0	0	0	0	0	0	0	2767	0	0	0	0	0	0	0	0	0	0	0	0	0	0	0	0	0	0	1	0	0	2	2	0	0
P4.HT2.PCRB.sink.C6	UCSD	2_sink	robot2	PCRB	robot2_PCRB	C6	Vibrio fischeri ES114	0	0	0	2	0	0	0	0	0	0	0	0	0	0	0	0	8705	0	0	0	0	0	1	0	0	0	0	0	0	0	0	0	0	0	0	1	0	0	6	6	1	0.166666667
P4.HT2.PCRB.sink.C7	UCSD	2_sink	robot2	PCRB	robot2_PCRB	C7	Vibrio fischeri ES114	6	0	0	0	0	2	0	0	0	0	8	0	0	0	0	0	11993	0	0	1	0	0	0	0	1	0	0	0	0	1	0	0	0	0	0	1	0	0	10	10	3	0.3
P4.HT2.PCRB.sink.C9	UCSD	2_sink	robot2	PCRB	robot2_PCRB	C9	Vibrio fischeri ES114	0	0	0	0	0	0	0	0	0	0	0	0	0	0	0	0	10976	0	0	0	0	0	0	0	0	0	0	0	0	0	0	0	0	0	0	1	0	0	3	3	0	0
P4.HT2.PCRB.sink.D1	UCSD	2_sink	robot2	PCRB	robot2_PCRB	D1	Vibrio fischeri ES114	0	0	0	0	0	0	0	0	0	0	0	0	0	0	0	0	7860	0	0	0	0	0	0	0	0	0	0	0	0	0	0	0	0	0	0	1	0	0	5	5	0	0
P4.HT2.PCRB.sink.D10	UCSD	2_sink	robot2	PCRB	robot2_PCRB	D10	Vibrio fischeri ES114	0	0	0	0	0	0	0	0	0	0	0	0	0	0	0	0	5908	0	0	0	0	0	0	0	0	0	0	0	0	0	0	0	0	0	0	1	0	0	3	3	0	0
P4.HT2.PCRB.sink.D12	UCSD	2_sink	robot2	PCRB	robot2_PCRB	D12	Vibrio fischeri ES114	0	0	0	0	0	0	0	0	0	0	0	0	0	0	0	0	8526	0	0	0	0	0	0	0	0	0	0	0	0	0	0	0	0	0	0	1	0	0	50	50	0	0
P4.HT2.PCRB.sink.D3	UCSD	2_sink	robot2	PCRB	robot2_PCRB	D3	Vibrio fischeri ES114	0	0	0	0	0	4	0	0	0	0	0	0	0	0	0	0	10723	0	0	0	0	0	0	0	1	0	0	0	0	0	0	0	0	0	0	1	0	0	2	2	1	0.5
P4.HT2.PCRB.sink.D5	UCSD	2_sink	robot2	PCRB	robot2_PCRB	D5	Vibrio fischeri ES114	0	0	0	0	0	0	0	0	0	0	0	0	0	0	0	0	10408	0	0	0	0	0	0	0	0	0	0	0	0	0	0	0	0	0	0	1	0	0	1	1	0	0
P4.HT2.PCRB.sink.D8	UCSD	2_sink	robot2	PCRB	robot2_PCRB	D8	Vibrio fischeri ES114	0	0	0	0	0	0	0	0	0	0	0	0	0	0	0	0	7077	0	0	0	0	0	0	0	0	0	0	0	0	0	0	0	0	0	0	1	0	0	1	1	0	0
P4.HT2.PCRB.sink.E11	UCSD	2_sink	robot2	PCRB	robot2_PCRB	E11	Vibrio fischeri ES114	0	0	0	0	0	0	0	0	0	0	0	0	0	0	0	0	7218	0	0	0	0	0	0	0	0	0	0	0	0	0	0	0	0	0	0	1	0	0	5	5	0	0
P4.HT2.PCRB.sink.E2	UCSD	2_sink	robot2	PCRB	robot2_PCRB	E2	Vibrio fischeri ES114	0	0	0	0	0	0	0	0	0	0	0	7	0	0	0	0	10063	0	0	0	0	0	0	0	0	0	0	0	0	0	1	0	0	0	0	1	0	0	5	5	1	0.2
P4.HT2.PCRB.sink.E4	UCSD	2_sink	robot2	PCRB	robot2_PCRB	E4	Vibrio fischeri ES114	0	0	0	0	0	2	0	0	0	0	0	3	18	3	0	0	10398	0	0	0	0	0	0	0	1	0	0	0	0	0	1	1	1	0	0	1	0	0	7	7	4	0.571428571
P4.HT2.PCRB.sink.E6	UCSD	2_sink	robot2	PCRB	robot2_PCRB	E6	Vibrio fischeri ES114	0	0	0	0	0	0	0	0	0	0	0	2	2	17	0	0	12222	0	3	0	0	0	0	0	0	0	0	0	0	0	1	1	1	0	0	1	0	1	6	6	3	0.5
P4.HT2.PCRB.sink.E7	UCSD	2_sink	robot2	PCRB	robot2_PCRB	E7	Vibrio fischeri ES114	0	0	0	0	2	0	0	0	0	0	0	0	0	0	0	0	13872	0	0	0	0	0	0	1	0	0	0	0	0	0	0	0	0	0	0	1	0	0	9	9	1	0.111111111
P4.HT2.PCRB.sink.E9	UCSD	2_sink	robot2	PCRB	robot2_PCRB	E9	Vibrio fischeri ES114	0	0	0	0	10	0	0	0	0	0	0	5	0	0	0	0	9440	4	0	0	0	0	0	1	0	0	0	0	0	0	1	0	0	0	0	1	1	0	10	10	2	0.2
P4.HT2.PCRB.sink.F1	UCSD	2_sink	robot2	PCRB	robot2_PCRB	F1	Vibrio fischeri ES114	0	0	0	0	0	0	0	0	0	0	0	0	0	0	0	0	5681	0	0	0	0	0	0	0	0	0	0	0	0	0	0	0	0	0	0	1	0	0	2	2	0	0
P4.HT2.PCRB.sink.F10	UCSD	2_sink	robot2	PCRB	robot2_PCRB	F10	Vibrio fischeri ES114	0	0	0	0	0	0	0	0	0	0	0	0	0	0	0	0	11305	0	0	0	0	0	0	0	0	0	0	0	0	0	0	0	0	0	0	1	0	0	9	9	0	0
P4.HT2.PCRB.sink.F12	UCSD	2_sink	robot2	PCRB	robot2_PCRB	F12	Vibrio fischeri ES114	0	0	0	0	3	0	0	0	0	0	0	0	0	0	0	0	25130	0	0	0	0	0	0	1	0	0	0	0	0	0	0	0	0	0	0	1	0	0	17	17	1	0.058823529
P4.HT2.PCRB.sink.F3	UCSD	2_sink	robot2	PCRB	robot2_PCRB	F3	Vibrio fischeri ES114	0	0	0	0	0	18	0	0	0	0	0	0	4	0	0	0	7235	0	0	0	0	0	0	0	1	0	0	0	0	0	0	1	0	0	0	1	0	0	7	7	2	0.285714286
P4.HT2.PCRB.sink.F5	UCSD	2_sink	robot2	PCRB	robot2_PCRB	F5	Vibrio fischeri ES114	0	0	0	0	0	2	0	0	0	0	0	0	21	0	0	0	7972	0	0	0	0	0	0	0	1	0	0	0	0	0	0	1	0	0	0	1	0	0	15	15	2	0.133333333
P4.HT2.PCRB.sink.F8	UCSD	2_sink	robot2	PCRB	robot2_PCRB	F8	Vibrio fischeri ES114	0	0	0	0	0	0	0	11	0	0	0	0	5	8	0	0	11451	0	0	0	0	0	0	0	0	0	1	0	0	0	0	1	1	0	0	1	0	0	11	11	3	0.272727273
P4.HT2.PCRB.sink.G11	UCSD	2_sink	robot2	PCRB	robot2_PCRB	G11	Vibrio fischeri ES114	0	0	0	0	0	0	0	0	0	0	0	0	0	0	0	0	9917	0	0	0	0	0	0	0	0	0	0	0	0	0	0	0	0	0	0	1	0	0	8	8	0	0
P4.HT2.PCRB.sink.G2	UCSD	2_sink	robot2	PCRB	robot2_PCRB	G2	Vibrio fischeri ES114	0	0	0	0	0	3	0	5	0	0	0	0	0	0	0	0	9953	0	0	0	0	0	0	0	1	0	1	0	0	0	0	0	0	0	0	1	0	0	5	5	2	0.4
P4.HT2.PCRB.sink.G4	UCSD	2_sink	robot2	PCRB	robot2_PCRB	G4	Vibrio fischeri ES114	0	0	0	0	0	0	0	97	0	0	0	0	19	20	0	0	10757	0	5	0	0	0	0	0	0	0	1	0	0	0	0	1	1	0	0	1	0	1	12	12	3	0.25
P4.HT2.PCRB.sink.G6	UCSD	2_sink	robot2	PCRB	robot2_PCRB	G6	Vibrio fischeri ES114	0	0	0	0	0	0	0	0	0	0	0	0	0	41	0	0	8817	0	0	0	0	0	0	0	0	0	0	0	0	0	0	0	1	0	0	1	0	0	12	12	1	0.083333333
P4.HT2.PCRB.sink.G7	UCSD	2_sink	robot2	PCRB	robot2_PCRB	G7	Vibrio fischeri ES114	0	0	0	0	0	0	0	0	0	0	0	0	0	14	0	0	6443	0	2	0	0	0	0	0	0	0	0	0	0	0	0	0	1	0	0	1	0	1	10	10	1	0.1
P4.HT2.PCRB.sink.G9	UCSD	2_sink	robot2	PCRB	robot2_PCRB	G9	Vibrio fischeri ES114	0	0	0	0	0	0	0	0	0	0	0	0	0	0	0	0	12730	0	0	0	0	0	0	0	0	0	0	0	0	0	0	0	0	0	0	1	0	0	1	1	0	0
P4.HT2.PCRB.sink.H1	UCSD	2_sink	robot2	PCRB	robot2_PCRB	H1	Vibrio fischeri ES114	0	0	0	0	0	10	0	0	0	0	0	0	0	0	0	0	6254	0	0	0	0	0	0	0	1	0	0	0	0	0	0	0	0	0	0	1	0	0	5	5	1	0.2
P4.HT2.PCRB.sink.H10	UCSD	2_sink	robot2	PCRB	robot2_PCRB	H10	Vibrio fischeri ES114	0	0	0	0	0	0	0	0	0	0	0	0	0	0	0	0	47	0	0	0	0	0	0	0	0	0	0	0	0	0	0	0	0	0	0	1	0	0	17	17	0	0
P4.HT2.PCRB.sink.H12	UCSD	2_sink	robot2	PCRB	robot2_PCRB	H12	Vibrio fischeri ES114	0	0	0	0	0	0	0	0	0	0	0	0	0	0	0	0	7444	0	0	0	0	0	0	0	0	0	0	0	0	0	0	0	0	0	0	1	0	0	6	6	0	0
P4.HT2.PCRB.sink.H3	UCSD	2_sink	robot2	PCRB	robot2_PCRB	H3	Vibrio fischeri ES114	0	0	0	0	0	27	0	97	0	0	0	0	0	0	0	0	8420	0	0	0	0	0	0	0	1	0	1	0	0	0	0	0	0	0	0	1	0	0	5	5	2	0.4
P4.HT2.PCRB.sink.H5	UCSD	2_sink	robot2	PCRB	robot2_PCRB	H5	Vibrio fischeri ES114	0	0	0	0	0	0	0	8	0	0	0	0	0	70	0	0	8064	0	0	0	0	0	0	0	0	0	1	0	0	0	0	0	1	0	0	1	0	0	12	12	2	0.166666667
P4.HT2.PCRB.sink.H8	UCSD	2_sink	robot2	PCRB	robot2_PCRB	H8	Vibrio fischeri ES114	0	0	0	0	0	0	0	0	0	0	0	0	0	0	0	0	11065	0	0	0	0	0	0	0	0	0	0	0	0	0	0	0	0	0	0	1	0	0	10	10	0	0
P3.HT2.PCRA.source.A10	UCSD	3_source	robot2	PCRA	robot2_PCRA	A10	Desulfovibrio sulfodismutans	0	0	0	0	0	0	0	0	0	11092	0	0	0	0	0	0	0	0	0	0	0	0	0	0	0	0	0	0	1	0	0	0	0	0	0	0	0	0	3	3	0	0
P3.HT2.PCRA.source.A3	UCSD	3_source	robot2	PCRA	robot2_PCRA	A3	Bacillus	0	0	0	0	0	6314	0	0	0	0	0	0	0	0	0	0	0	0	0	0	0	0	0	0	1	0	0	0	0	0	0	0	0	0	0	0	0	0	3	3	0	0
P3.HT2.PCRA.source.A5	UCSD	3_source	robot2	PCRA	robot2_PCRA	A5	Serratia	0	0	0	0	0	0	0	0	0	0	10507	0	0	0	0	0	0	0	0	0	0	0	0	0	0	0	0	0	0	1	0	0	0	0	0	0	0	0	10	10	0	0
P3.HT2.PCRA.source.A8	UCSD	3_source	robot2	PCRA	robot2_PCRA	A8	Brachybacterium	0	0	153	0	0	0	0	0	0	0	0	0	0	0	0	0	0	0	0	0	0	1	0	0	0	0	0	0	0	0	0	0	0	0	0	0	0	0	1	1	0	0
P3.HT2.PCRA.source.C10	UCSD	3_source	robot2	PCRA	robot2_PCRA	C10	Strep angiosis	0	0	0	0	0	0	0	0	4850	0	0	0	0	0	0	0	7	0	0	0	0	0	0	0	0	0	0	1	0	0	0	0	0	0	0	1	0	0	29	29	1	0.034482759
P3.HT2.PCRA.source.C3	UCSD	3_source	robot2	PCRA	robot2_PCRA	C3	Corynebacterium stationis	0	7508	0	0	0	4	0	0	0	0	0	0	0	0	0	0	0	0	0	0	1	0	0	0	1	0	0	0	0	0	0	0	0	0	0	0	0	0	5	5	1	0.2
P3.HT2.PCRA.source.C5	UCSD	3_source	robot2	PCRA	robot2_PCRA	C5	Arthrobacter	0	0	0	9581	0	0	0	0	0	0	0	0	0	2	0	0	2	0	0	0	0	0	1	0	0	0	0	0	0	0	0	0	1	0	0	1	0	0	10	10	2	0.2
P3.HT2.PCRA.source.C8	UCSD	3_source	robot2	PCRA	robot2_PCRA	C8	Brevibacterium	10363	0	0	0	0	0	0	0	0	0	3	0	0	0	0	0	0	0	0	1	0	0	0	0	0	0	0	0	0	1	0	0	0	0	0	0	0	0	9	9	1	0.111111111
P3.HT2.PCRA.source.E10	UCSD	3_source	robot2	PCRA	robot2_PCRA	E10	P. acnes	0	0	0	0	5785	0	0	0	0	0	0	0	0	0	0	0	10	0	0	0	0	0	0	1	0	0	0	0	0	0	0	0	0	0	0	1	0	0	19	19	1	0.052631579
P3.HT2.PCRA.source.E3	UCSD	3_source	robot2	PCRA	robot2_PCRA	E3	Halomonas	0	0	0	0	0	0	0	0	0	0	0	6854	0	0	0	0	0	766	0	0	0	0	0	0	0	0	0	0	0	0	1	0	0	0	0	0	1	0	5	5	0	0
P3.HT2.PCRA.source.E5	UCSD	3_source	robot2	PCRA	robot2_PCRA	E5	Psychrobacter	0	0	0	0	0	0	0	0	0	0	2	0	14155	0	0	0	9	0	0	0	0	0	0	0	0	0	0	0	0	1	0	1	0	0	0	1	0	0	7	7	2	0.285714286
P3.HT2.PCRA.source.E8	UCSD	3_source	robot2	PCRA	robot2_PCRA	E8	S. equorium	0	0	0	0	0	0	14819	0	0	0	0	0	0	0	0	0	7	0	0	0	0	0	0	0	0	1	0	0	0	0	0	0	0	0	0	1	0	0	8	8	1	0.125
P3.HT2.PCRA.source.G10	UCSD	3_source	robot2	PCRA	robot2_PCRA	G10	BAD_ECOLI	0	0	0	0	0	0	0	0	0	0	0	0	0	0	0	0	3	0	0	0	0	0	0	0	0	0	0	0	0	0	0	0	0	0	0	1	0	0	18	18	1	0.055555556
P3.HT2.PCRA.source.G3	UCSD	3_source	robot2	PCRA	robot2_PCRA	G3	S. succins	0	0	0	0	0	0	0	13739	0	0	0	0	0	0	0	0	10	0	0	0	0	0	0	0	0	0	1	0	0	0	0	0	0	0	0	1	0	0	13	13	1	0.076923077
P3.HT2.PCRA.source.G5	UCSD	3_source	robot2	PCRA	robot2_PCRA	G5	pseudomonas fragi 2	0	0	0	0	0	0	0	0	0	0	0	0	0	29003	0	0	0	0	525	0	0	0	0	0	0	0	0	0	0	0	0	0	1	0	0	0	0	1	5	5	0	0
P3.HT2.PCRA.source.G8	UCSD	3_source	robot2	PCRA	robot2_PCRA	G8	V. rumo	0	0	0	0	0	0	0	0	0	0	0	0	0	0	12688	0	0	0	0	0	0	0	0	0	0	0	0	0	0	0	0	0	0	1	0	0	0	0	3	3	0	0
P4.HT2.PCRB.source.A10	UCSD	3_source	robot2	PCRB	robot2_PCRB	A10	Desulfovibrio sulfodismutans	0	0	0	0	0	0	0	0	0	17082	0	0	0	0	0	0	3	0	0	0	0	0	0	0	0	0	0	0	1	0	0	0	0	0	0	1	0	0	57	57	1	0.01754386
P4.HT2.PCRB.source.A3	UCSD	3_source	robot2	PCRB	robot2_PCRB	A3	Bacillus	0	0	0	0	0	8250	0	0	0	0	0	0	0	0	0	0	0	0	0	0	0	0	0	0	1	0	0	0	0	0	0	0	0	0	0	0	0	0	1	1	0	0
P4.HT2.PCRB.source.A5	UCSD	3_source	robot2	PCRB	robot2_PCRB	A5	Serratia	0	0	0	0	0	0	0	0	0	0	8761	0	0	0	0	0	3	0	0	0	0	0	0	0	0	0	0	0	0	1	0	0	0	0	0	1	0	0	10	10	1	0.1
P4.HT2.PCRB.source.A8	UCSD	3_source	robot2	PCRB	robot2_PCRB	A8	Brachybacterium	0	0	24227	0	0	0	0	0	0	0	0	0	0	0	0	0	7	0	0	0	0	1	0	0	0	0	0	0	0	0	0	0	0	0	0	1	0	0	4	4	1	0.25
P4.HT2.PCRB.source.C10	UCSD	3_source	robot2	PCRB	robot2_PCRB	C10	Strep angiosis	0	0	0	0	0	0	0	0	3954	0	0	0	0	0	0	0	2	0	0	0	0	0	0	0	0	0	0	1	0	0	0	0	0	0	0	1	0	0	6	6	1	0.166666667
P4.HT2.PCRB.source.C3	UCSD	3_source	robot2	PCRB	robot2_PCRB	C3	Corynebacterium stationis	0	9222	0	0	0	3	0	0	0	0	0	0	0	0	0	0	10	0	0	0	1	0	0	0	1	0	0	0	0	0	0	0	0	0	0	1	0	0	9	9	2	0.222222222
P4.HT2.PCRB.source.C5	UCSD	3_source	robot2	PCRB	robot2_PCRB	C5	Arthrobacter	0	0	0	11812	0	0	0	0	0	0	0	0	0	0	0	0	6	0	0	0	0	0	1	0	0	0	0	0	0	0	0	0	0	0	0	1	0	0	6	6	1	0.166666667
P4.HT2.PCRB.source.C8	UCSD	3_source	robot2	PCRB	robot2_PCRB	C8	Brevibacterium	8256	0	0	0	0	0	0	0	0	0	6	0	0	0	0	0	4	0	0	1	0	0	0	0	0	0	0	0	0	1	0	0	0	0	0	1	0	0	7	7	2	0.285714286
P4.HT2.PCRB.source.E10	UCSD	3_source	robot2	PCRB	robot2_PCRB	E10	P. acnes	0	0	0	0	4574	0	0	7	0	0	0	0	0	0	0	0	9	0	0	0	0	0	0	1	0	0	1	0	0	0	0	0	0	0	0	1	0	0	18	18	2	0.111111111
P4.HT2.PCRB.source.E3	UCSD	3_source	robot2	PCRB	robot2_PCRB	E3	Halomonas	0	0	0	0	0	0	0	0	0	0	0	9959	0	0	0	0	0	1156	0	0	0	0	0	0	0	0	0	0	0	0	1	0	0	0	0	0	1	0	3	3	0	0
P4.HT2.PCRB.source.E5	UCSD	3_source	robot2	PCRB	robot2_PCRB	E5	Psychrobacter	0	0	0	0	0	0	0	0	0	0	0	10	15451	2	0	0	26	2	2	0	0	0	0	0	0	0	0	0	0	0	1	1	1	0	0	1	1	1	7	7	3	0.428571429
P4.HT2.PCRB.source.E8	UCSD	3_source	robot2	PCRB	robot2_PCRB	E8	S. equorium	0	0	0	0	0	0	11455	0	0	0	0	0	0	0	0	0	0	0	0	0	0	0	0	0	0	1	0	0	0	0	0	0	0	0	0	0	0	0	2	2	0	0
P4.HT2.PCRB.source.G10	UCSD	3_source	robot2	PCRB	robot2_PCRB	G10	BAD_ECOLI	0	0	0	0	0	0	0	0	0	0	0	0	0	0	0	0	0	0	0	0	0	0	0	0	0	0	0	0	0	0	0	0	0	0	0	0	0	0	16	16	0	0
P4.HT2.PCRB.source.G3	UCSD	3_source	robot2	PCRB	robot2_PCRB	G3	S. succins	0	0	0	0	0	0	0	15561	0	0	0	0	0	3	2	0	7	0	0	0	0	0	0	0	0	0	1	0	0	0	0	0	1	1	0	1	0	0	7	7	3	0.428571429
P4.HT2.PCRB.source.G5	UCSD	3_source	robot2	PCRB	robot2_PCRB	G5	pseudomonas fragi 2	0	0	0	0	0	0	0	6	0	0	0	0	0	14185	0	0	16	0	379	0	0	0	0	0	0	0	1	0	0	0	0	0	1	0	0	1	0	1	8	8	2	0.25
P4.HT2.PCRB.source.G8	UCSD	3_source	robot2	PCRB	robot2_PCRB	G8	V. rumo	0	0	0	0	0	0	0	0	0	0	0	0	0	0	27897	0	0	0	0	0	0	0	0	0	0	0	0	0	0	0	0	0	0	1	0	0	0	0	19	19	0	0
P7.barcodeleak.leakage.barcode.A1	UCSD	4_source	u_barcodeleak				Clostridium sp.	0	0	0	0	0	0	0	0	0	0	0	0	0	0	0	1870	0	0	0	0	0	0	0	0	0	0	0	0	0	0	0	0	0	0	1	0	0	0	5	5		0
P7.barcodeleak.leakage.barcode.A2	UCSD	4_source	u_barcodeleak				Clostridium sp.	0	0	0	0	0	0	0	0	0	0	0	0	0	0	0	1148	0	0	0	0	0	0	0	0	0	0	0	0	0	0	0	0	0	0	1	0	0	0	5	5		0
P7.barcodeleak.leakage.barcode.A3	UCSD	4_source	u_barcodeleak				Clostridium sp.	0	0	0	0	0	0	0	0	0	0	0	0	0	0	0	668	0	0	0	0	0	0	0	0	0	0	0	0	0	0	0	0	0	0	1	0	0	0	2	2		0
P7.barcodeleak.leakage.barcode.A4	UCSD	4_source	u_barcodeleak				Clostridium sp.	0	0	0	0	0	0	0	0	0	0	0	0	0	0	0	5226	0	0	0	0	0	0	0	0	0	0	0	0	0	0	0	0	0	0	1	0	0	0	2	2		0
P7.barcodeleak.leakage.barcode.A5	UCSD	4_source	u_barcodeleak				Clostridium sp.	0	0	0	0	0	0	0	0	0	0	0	0	0	0	0	637	2	0	0	0	0	0	0	0	0	0	0	0	0	0	0	0	0	0	1	1	0	0	10	10		0
P7.barcodeleak.leakage.barcode.A6	UCSD	4_source	u_barcodeleak				Clostridium sp.	0	0	0	0	0	0	0	0	0	0	0	0	0	0	0	3433	0	0	0	0	0	0	0	0	0	0	0	0	0	0	0	0	0	0	1	0	0	0	18	18		0
P7.barcodeleak.leakage.barcode.A7	UCSD	4_source	u_barcodeleak				Clostridium sp.	0	0	0	0	0	0	0	0	0	0	0	0	0	0	0	962	0	0	0	0	0	0	0	0	0	0	0	0	0	0	0	0	0	0	1	0	0	0	15	15		0
P7.barcodeleak.leakage.barcode.A8	UCSD	4_source	u_barcodeleak				Clostridium sp.	0	0	0	0	0	0	0	0	0	0	0	0	0	0	0	4689	0	0	0	0	0	0	0	0	0	0	0	0	0	0	0	0	0	0	1	0	0	0	7	7		0
P7.barcodeleak.leakage.barcode.B1	UCSD	4_source	u_barcodeleak				Clostridium sp.	0	0	0	0	0	0	0	0	0	0	0	0	0	0	0	384	2	0	0	0	0	0	0	0	0	0	0	0	0	0	0	0	0	0	1	1	0	0	3	3		0
P7.barcodeleak.leakage.barcode.B2	UCSD	4_source	u_barcodeleak				Clostridium sp.	0	0	0	0	0	0	0	0	0	0	0	0	0	0	0	467	0	0	0	0	0	0	0	0	0	0	0	0	0	0	0	0	0	0	1	0	0	0	1	1		0
P7.barcodeleak.leakage.barcode.B3	UCSD	4_source	u_barcodeleak				Clostridium sp.	0	0	0	0	0	0	0	0	0	0	0	0	0	0	0	2328	0	0	0	0	0	0	0	0	0	0	0	0	0	0	0	0	0	0	1	0	0	0	7	7		0
P7.barcodeleak.leakage.barcode.B4	UCSD	4_source	u_barcodeleak				Clostridium sp.	0	0	0	0	0	0	0	0	0	0	0	0	0	0	0	2630	0	0	0	0	0	0	0	0	0	0	0	0	0	0	0	0	0	0	1	0	0	0	7	7		0
P7.barcodeleak.leakage.barcode.B5	UCSD	4_source	u_barcodeleak				Clostridium sp.	0	0	0	0	0	0	0	0	0	0	0	0	0	0	0	4006	0	0	0	0	0	0	0	0	0	0	0	0	0	0	0	0	0	0	1	0	0	0	14	14		0
P7.barcodeleak.leakage.barcode.B6	UCSD	4_source	u_barcodeleak				Clostridium sp.	0	0	0	0	0	0	0	0	0	0	0	0	0	0	0	1776	0	0	0	0	0	0	0	0	0	0	0	0	0	0	0	0	0	0	1	0	0	0	5	5		0
P7.barcodeleak.leakage.barcode.B7	UCSD	4_source	u_barcodeleak				Clostridium sp.	0	0	0	0	0	0	0	0	0	0	0	0	0	0	0	2522	0	0	0	0	0	0	0	0	0	0	0	0	0	0	0	0	0	0	1	0	0	0	4	4		0
P7.barcodeleak.leakage.barcode.B8	UCSD	4_source	u_barcodeleak				Clostridium sp.	0	0	0	0	0	0	0	0	0	0	0	0	0	0	0	4938	2	0	0	0	0	0	0	0	0	0	0	0	0	0	0	0	0	0	1	1	0	0	9	9		0
P7.barcodeleak.PCRntc.A10	UCSD	5_pcrnegative	u_barcodeleak				NA	0	0	0	0	0	0	0	0	0	0	0	0	0	0	0	0	0	0	0	0	0	0	0	0	0	0	0	0	0	0	0	0	0	0	0	0	0	0	2	2		0
P7.barcodeleak.PCRntc.A11	UCSD	5_pcrnegative	u_barcodeleak				NA	0	0	0	0	0	0	0	0	0	0	0	0	0	0	0	2	3	0	0	0	0	0	0	0	0	0	0	0	0	0	0	0	0	0	1	1	0	0	12	12		0
P7.barcodeleak.PCRntc.A12	UCSD	5_pcrnegative	u_barcodeleak				NA	0	0	0	0	0	0	0	0	0	0	0	0	0	0	0	0	0	0	0	0	0	0	0	0	0	0	0	0	0	0	0	0	0	0	0	0	0	0	0	1		0
P7.barcodeleak.PCRntc.A9	UCSD	5_pcrnegative	u_barcodeleak				NA	0	0	0	0	0	0	0	0	0	0	0	0	0	0	0	0	3	0	0	0	0	0	0	0	0	0	0	0	0	0	0	0	0	0	0	1	0	0	2	2		0
P7.barcodeleak.PCRntc.B10	UCSD	5_pcrnegative	u_barcodeleak				NA	0	0	0	0	0	0	0	0	0	0	0	0	0	0	0	0	0	0	0	0	0	0	0	0	0	0	0	0	0	0	0	0	0	0	0	0	0	0	0	1		0
P7.barcodeleak.PCRntc.B11	UCSD	5_pcrnegative	u_barcodeleak				NA	0	0	0	0	0	0	0	0	0	0	0	0	0	0	0	0	0	0	0	0	0	0	0	0	0	0	0	0	0	0	0	0	0	0	0	0	0	0	5	5		0
P7.barcodeleak.PCRntc.B12	UCSD	5_pcrnegative	u_barcodeleak				NA	0	0	0	0	0	0	0	0	0	0	0	0	0	0	0	0	0	0	0	0	0	0	0	0	0	0	0	0	0	0	0	0	0	0	0	0	0	0	3	3		0
P7.barcodeleak.PCRntc.B9	UCSD	5_pcrnegative	u_barcodeleak				NA	0	0	0	0	0	0	0	0	0	0	0	0	0	0	0	0	0	0	0	0	0	0	0	0	0	0	0	0	0	0	0	0	0	0	0	0	0	0	0	1		0
P7.barcodeleak.PCRntc.C1	UCSD	5_pcrnegative	u_barcodeleak				NA	0	0	0	0	0	0	0	0	0	0	0	0	0	0	0	0	0	0	0	0	0	0	0	0	0	0	0	0	0	0	0	0	0	0	0	0	0	0	0	1		0
P7.barcodeleak.PCRntc.C10	UCSD	5_pcrnegative	u_barcodeleak				NA	0	0	0	0	0	0	0	0	0	0	0	0	0	0	0	0	0	0	0	0	0	0	0	0	0	0	0	0	0	0	0	0	0	0	0	0	0	0	2	2		0
P7.barcodeleak.PCRntc.C11	UCSD	5_pcrnegative	u_barcodeleak				NA	0	0	0	0	0	0	0	0	0	0	0	0	0	0	0	0	0	0	0	0	0	0	0	0	0	0	0	0	0	0	0	0	0	0	0	0	0	0	3	3		0
P7.barcodeleak.PCRntc.C12	UCSD	5_pcrnegative	u_barcodeleak				NA	0	0	0	0	0	0	0	0	0	0	0	0	0	0	0	0	0	0	0	0	0	0	0	0	0	0	0	0	0	0	0	0	0	0	0	0	0	0	7	7		0
P7.barcodeleak.PCRntc.C2	UCSD	5_pcrnegative	u_barcodeleak				NA	0	0	0	0	0	0	0	0	0	0	0	0	0	0	0	0	0	0	0	0	0	0	0	0	0	0	0	0	0	0	0	0	0	0	0	0	0	0	0	1		0
P7.barcodeleak.PCRntc.C3	UCSD	5_pcrnegative	u_barcodeleak				NA	0	0	0	0	0	0	0	0	0	0	0	0	0	0	0	0	0	0	0	0	0	0	0	0	0	0	0	0	0	0	0	0	0	0	0	0	0	0	0	1		0
P7.barcodeleak.PCRntc.C4	UCSD	5_pcrnegative	u_barcodeleak				NA	0	0	0	0	0	0	0	0	0	0	0	0	0	0	0	0	0	0	0	0	0	0	0	0	0	0	0	0	0	0	0	0	0	0	0	0	0	0	3	3		0
P7.barcodeleak.PCRntc.C5	UCSD	5_pcrnegative	u_barcodeleak				NA	0	0	0	0	0	0	0	0	0	0	0	0	0	0	0	0	0	0	0	0	0	0	0	0	0	0	0	0	0	0	0	0	0	0	0	0	0	0	0	1		0
P7.barcodeleak.PCRntc.C7	UCSD	5_pcrnegative	u_barcodeleak				NA	0	0	0	0	0	0	0	0	0	0	0	0	0	0	0	0	0	0	0	0	0	0	0	0	0	0	0	0	0	0	0	0	0	0	0	0	0	0	0	1		0
P7.barcodeleak.PCRntc.C8	UCSD	5_pcrnegative	u_barcodeleak				NA	0	0	0	0	0	0	0	0	0	0	0	0	0	0	0	0	0	0	0	0	0	0	0	0	0	0	0	0	0	0	0	0	0	0	0	0	0	0	0	1		0
P7.barcodeleak.PCRntc.C9	UCSD	5_pcrnegative	u_barcodeleak				NA	0	0	0	19	0	0	0	0	0	0	0	0	0	0	0	0	0	0	0	0	0	0	1	0	0	0	0	0	0	0	0	0	0	0	0	0	0	0	4	4		0
P7.barcodeleak.PCRntc.D1	UCSD	5_pcrnegative	u_barcodeleak				NA	0	0	0	0	0	0	0	0	0	0	0	0	0	0	0	0	0	0	0	0	0	0	0	0	0	0	0	0	0	0	0	0	0	0	0	0	0	0	0	1		0
P7.barcodeleak.PCRntc.D10	UCSD	5_pcrnegative	u_barcodeleak				NA	0	0	0	0	0	0	0	0	0	0	0	0	0	0	0	0	0	0	0	0	0	0	0	0	0	0	0	0	0	0	0	0	0	0	0	0	0	0	0	1		0
P7.barcodeleak.PCRntc.D11	UCSD	5_pcrnegative	u_barcodeleak				NA	0	0	0	0	0	0	0	0	0	0	0	0	0	0	0	0	0	0	0	0	0	0	0	0	0	0	0	0	0	0	0	0	0	0	0	0	0	0	0	1		0
P7.barcodeleak.PCRntc.D12	UCSD	5_pcrnegative	u_barcodeleak				NA	0	0	0	0	0	0	0	0	0	0	0	0	0	0	0	0	0	0	0	0	0	0	0	0	0	0	0	0	0	0	0	0	0	0	0	0	0	0	6	6		0
P7.barcodeleak.PCRntc.D2	UCSD	5_pcrnegative	u_barcodeleak				NA	0	0	0	0	0	0	0	0	0	0	0	0	0	0	0	0	0	0	0	0	0	0	0	0	0	0	0	0	0	0	0	0	0	0	0	0	0	0	0	1		0
P7.barcodeleak.PCRntc.D3	UCSD	5_pcrnegative	u_barcodeleak				NA	0	0	0	0	0	0	0	0	0	0	0	0	0	0	0	0	0	0	0	0	0	0	0	0	0	0	0	0	0	0	0	0	0	0	0	0	0	0	0	1		0
P7.barcodeleak.PCRntc.D4	UCSD	5_pcrnegative	u_barcodeleak				NA	0	0	0	0	0	0	0	0	0	0	0	0	0	0	0	0	0	0	0	0	0	0	0	0	0	0	0	0	0	0	0	0	0	0	0	0	0	0	3	3		0
P7.barcodeleak.PCRntc.D5	UCSD	5_pcrnegative	u_barcodeleak				NA	0	0	0	0	0	0	0	0	0	0	0	0	0	0	0	0	0	0	0	0	0	0	0	0	0	0	0	0	0	0	0	0	0	0	0	0	0	0	0	1		0
P7.barcodeleak.PCRntc.D6	UCSD	5_pcrnegative	u_barcodeleak				NA	0	0	0	0	0	0	0	0	0	0	0	0	0	0	0	0	0	0	0	0	0	0	0	0	0	0	0	0	0	0	0	0	0	0	0	0	0	0	4	4		0
P7.barcodeleak.PCRntc.D7	UCSD	5_pcrnegative	u_barcodeleak				NA	0	0	0	0	0	0	0	0	0	0	0	0	0	0	0	0	7	0	0	0	0	0	0	0	0	0	0	0	0	0	0	0	0	0	0	1	0	0	3	3		0
P7.barcodeleak.PCRntc.D8	UCSD	5_pcrnegative	u_barcodeleak				NA	0	0	0	0	0	0	0	0	0	0	0	0	0	0	0	0	0	0	0	0	0	0	0	0	0	0	0	0	0	0	0	0	0	0	0	0	0	0	0	1		0
P7.barcodeleak.PCRntc.D9	UCSD	5_pcrnegative	u_barcodeleak				NA	0	0	0	0	0	0	0	0	0	0	0	0	0	0	0	0	5	0	0	0	0	0	0	0	0	0	0	0	0	0	0	0	0	0	0	1	0	0	2	2		0
P7.barcodeleak.PCRntc.E1	UCSD	5_pcrnegative	u_barcodeleak				NA	0	0	0	0	0	0	0	0	0	0	0	0	0	0	0	0	0	0	0	0	0	0	0	0	0	0	0	0	0	0	0	0	0	0	0	0	0	0	32	32		0
P7.barcodeleak.PCRntc.E10	UCSD	5_pcrnegative	u_barcodeleak				NA	0	0	0	0	0	0	0	0	0	0	0	0	0	0	0	0	0	0	0	0	0	0	0	0	0	0	0	0	0	0	0	0	0	0	0	0	0	0	0	1		0
P7.barcodeleak.PCRntc.E11	UCSD	5_pcrnegative	u_barcodeleak				NA	0	0	0	0	0	0	0	0	0	0	0	0	0	0	0	0	0	0	0	0	0	0	0	0	0	0	0	0	0	0	0	0	0	0	0	0	0	0	32	32		0
P7.barcodeleak.PCRntc.E12	UCSD	5_pcrnegative	u_barcodeleak				NA	0	0	0	0	0	0	0	0	0	0	0	0	0	0	0	0	0	0	0	0	0	0	0	0	0	0	0	0	0	0	0	0	0	0	0	0	0	0	16	16		0
P7.barcodeleak.PCRntc.E2	UCSD	5_pcrnegative	u_barcodeleak				NA	0	0	0	0	0	0	0	0	0	0	0	0	0	0	0	0	0	0	0	0	0	0	0	0	0	0	0	0	0	0	0	0	0	0	0	0	0	0	0	1		0
P7.barcodeleak.PCRntc.E3	UCSD	5_pcrnegative	u_barcodeleak				NA	0	0	0	0	0	0	0	0	0	0	0	0	0	0	0	0	0	0	0	0	0	0	0	0	0	0	0	0	0	0	0	0	0	0	0	0	0	0	5	5		0
P7.barcodeleak.PCRntc.E4	UCSD	5_pcrnegative	u_barcodeleak				NA	0	0	0	0	0	0	0	0	0	0	0	0	0	0	0	0	0	0	0	0	0	0	0	0	0	0	0	0	0	0	0	0	0	0	0	0	0	0	4	4		0
P7.barcodeleak.PCRntc.E5	UCSD	5_pcrnegative	u_barcodeleak				NA	0	0	0	0	0	0	0	0	0	0	0	0	0	0	0	0	0	0	0	0	0	0	0	0	0	0	0	0	0	0	0	0	0	0	0	0	0	0	2	2		0
P7.barcodeleak.PCRntc.E6	UCSD	5_pcrnegative	u_barcodeleak				NA	0	0	0	0	0	0	0	0	0	0	0	0	0	0	0	0	0	0	0	0	0	0	0	0	0	0	0	0	0	0	0	0	0	0	0	0	0	0	0	1		0
P7.barcodeleak.PCRntc.E7	UCSD	5_pcrnegative	u_barcodeleak				NA	0	0	0	0	0	0	0	0	0	0	0	0	0	0	0	0	0	0	0	0	0	0	0	0	0	0	0	0	0	0	0	0	0	0	0	0	0	0	0	1		0
P7.barcodeleak.PCRntc.E8	UCSD	5_pcrnegative	u_barcodeleak				NA	0	0	0	0	0	0	0	0	0	0	0	0	0	0	0	0	0	0	0	0	0	0	0	0	0	0	0	0	0	0	0	0	0	0	0	0	0	0	2	2		0
P7.barcodeleak.PCRntc.E9	UCSD	5_pcrnegative	u_barcodeleak				NA	0	0	0	0	0	0	0	0	0	0	0	0	0	0	0	0	0	0	0	0	0	0	0	0	0	0	0	0	0	0	0	0	0	0	0	0	0	0	0	1		0
P7.barcodeleak.PCRntc.F1	UCSD	5_pcrnegative	u_barcodeleak				NA	0	0	0	0	0	0	0	0	0	0	0	0	0	0	0	0	2	0	0	0	0	0	0	0	0	0	0	0	0	0	0	0	0	0	0	1	0	0	2	2		0
P7.barcodeleak.PCRntc.F10	UCSD	5_pcrnegative	u_barcodeleak				NA	0	0	0	0	0	0	0	0	0	0	0	0	0	0	0	0	0	0	0	0	0	0	0	0	0	0	0	0	0	0	0	0	0	0	0	0	0	0	3	3		0
P7.barcodeleak.PCRntc.F11	UCSD	5_pcrnegative	u_barcodeleak				NA	0	0	0	0	0	0	0	0	0	0	0	0	0	0	0	0	0	0	0	0	0	0	0	0	0	0	0	0	0	0	0	0	0	0	0	0	0	0	6	6		0
P7.barcodeleak.PCRntc.F12	UCSD	5_pcrnegative	u_barcodeleak				NA	0	0	0	0	0	0	0	0	0	0	0	0	0	0	0	0	0	0	0	0	0	0	0	0	0	0	0	0	0	0	0	0	0	0	0	0	0	0	6	6		0
P7.barcodeleak.PCRntc.F2	UCSD	5_pcrnegative	u_barcodeleak				NA	0	0	0	0	0	0	0	0	0	0	0	0	0	0	0	0	0	0	0	0	0	0	0	0	0	0	0	0	0	0	0	0	0	0	0	0	0	0	0	1		0
P7.barcodeleak.PCRntc.F3	UCSD	5_pcrnegative	u_barcodeleak				NA	0	0	0	0	0	0	0	0	0	0	0	0	0	0	0	0	0	0	0	0	0	0	0	0	0	0	0	0	0	0	0	0	0	0	0	0	0	0	4	4		0
P7.barcodeleak.PCRntc.F4	UCSD	5_pcrnegative	u_barcodeleak				NA	0	0	0	0	0	0	0	0	0	0	0	0	0	0	0	0	0	0	0	0	0	0	0	0	0	0	0	0	0	0	0	0	0	0	0	0	0	0	3	3		0
P7.barcodeleak.PCRntc.F5	UCSD	5_pcrnegative	u_barcodeleak				NA	0	0	0	0	0	0	0	0	0	0	0	0	0	0	0	0	8	0	0	0	0	0	0	0	0	0	0	0	0	0	0	0	0	0	0	1	0	0	6	6		0
P7.barcodeleak.PCRntc.F6	UCSD	5_pcrnegative	u_barcodeleak				NA	0	0	0	0	2	0	0	0	0	0	0	0	0	0	0	0	0	0	0	0	0	0	0	1	0	0	0	0	0	0	0	0	0	0	0	0	0	0	34	34		0
P7.barcodeleak.PCRntc.F7	UCSD	5_pcrnegative	u_barcodeleak				NA	0	0	0	0	0	0	0	0	0	0	0	0	0	0	0	0	0	0	0	0	0	0	0	0	0	0	0	0	0	0	0	0	0	0	0	0	0	0	0	1		0
P7.barcodeleak.PCRntc.F8	UCSD	5_pcrnegative	u_barcodeleak				NA	0	0	0	0	0	0	0	0	0	0	0	0	0	0	0	0	0	0	0	0	0	0	0	0	0	0	0	0	0	0	0	0	0	0	0	0	0	0	2	2		0
P7.barcodeleak.PCRntc.F9	UCSD	5_pcrnegative	u_barcodeleak				NA	0	0	0	0	0	0	0	0	0	0	0	0	0	0	0	0	4	0	0	0	0	0	0	0	0	0	0	0	0	0	0	0	0	0	0	1	0	0	3	3		0
P7.barcodeleak.PCRntc.G1	UCSD	5_pcrnegative	u_barcodeleak				NA	0	0	0	0	0	0	0	0	0	0	0	0	0	0	0	0	0	0	0	0	0	0	0	0	0	0	0	0	0	0	0	0	0	0	0	0	0	0	3	3		0
P7.barcodeleak.PCRntc.G10	UCSD	5_pcrnegative	u_barcodeleak				NA	0	0	0	0	3	0	0	0	0	0	0	0	0	0	0	0	0	0	0	0	0	0	0	1	0	0	0	0	0	0	0	0	0	0	0	0	0	0	4	4		0
P7.barcodeleak.PCRntc.G11	UCSD	5_pcrnegative	u_barcodeleak				NA	0	0	0	0	0	0	0	0	0	0	0	0	0	0	0	0	0	0	0	0	0	0	0	0	0	0	0	0	0	0	0	0	0	0	0	0	0	0	0	1		0
P7.barcodeleak.PCRntc.G12	UCSD	5_pcrnegative	u_barcodeleak				NA	0	0	0	0	0	0	0	0	0	0	0	0	0	0	0	0	0	0	0	0	0	0	0	0	0	0	0	0	0	0	0	0	0	0	0	0	0	0	10	10		0
P7.barcodeleak.PCRntc.G2	UCSD	5_pcrnegative	u_barcodeleak				NA	0	0	0	0	0	0	0	0	0	0	0	0	0	2	0	0	2	0	0	0	0	0	0	0	0	0	0	0	0	0	0	0	1	0	0	1	0	0	3	3		0
P7.barcodeleak.PCRntc.G3	UCSD	5_pcrnegative	u_barcodeleak				NA	0	0	0	0	0	0	0	0	0	0	0	0	0	0	0	0	0	0	0	0	0	0	0	0	0	0	0	0	0	0	0	0	0	0	0	0	0	0	3	3		0
P7.barcodeleak.PCRntc.G4	UCSD	5_pcrnegative	u_barcodeleak				NA	0	0	0	0	0	0	0	0	0	0	0	0	0	0	0	0	0	0	0	0	0	0	0	0	0	0	0	0	0	0	0	0	0	0	0	0	0	0	0	1		0
P7.barcodeleak.PCRntc.G5	UCSD	5_pcrnegative	u_barcodeleak				NA	0	0	0	0	0	0	0	0	0	0	0	0	0	0	0	0	0	0	0	0	0	0	0	0	0	0	0	0	0	0	0	0	0	0	0	0	0	0	0	1		0
P7.barcodeleak.PCRntc.G6	UCSD	5_pcrnegative	u_barcodeleak				NA	0	0	0	0	0	0	0	0	0	0	0	0	0	0	0	0	0	0	0	0	0	0	0	0	0	0	0	0	0	0	0	0	0	0	0	0	0	0	0	1		0
P7.barcodeleak.PCRntc.G7	UCSD	5_pcrnegative	u_barcodeleak				NA	0	0	0	0	0	0	0	0	0	0	0	0	0	0	0	0	0	0	0	0	0	0	0	0	0	0	0	0	0	0	0	0	0	0	0	0	0	0	0	1		0
P7.barcodeleak.PCRntc.G8	UCSD	5_pcrnegative	u_barcodeleak				NA	0	0	0	0	0	0	0	0	0	0	0	0	0	0	0	0	0	0	0	0	0	0	0	0	0	0	0	0	0	0	0	0	0	0	0	0	0	0	0	1		0
P7.barcodeleak.PCRntc.G9	UCSD	5_pcrnegative	u_barcodeleak				NA	0	0	0	0	0	0	0	0	0	0	0	0	0	0	0	0	0	0	0	0	0	0	0	0	0	0	0	0	0	0	0	0	0	0	0	0	0	0	0	1		0
P7.barcodeleak.PCRntc.H1	UCSD	5_pcrnegative	u_barcodeleak				NA	0	0	0	0	0	0	0	0	0	0	0	0	0	0	0	0	0	0	0	0	0	0	0	0	0	0	0	0	0	0	0	0	0	0	0	0	0	0	0	1		0
P7.barcodeleak.PCRntc.H10	UCSD	5_pcrnegative	u_barcodeleak				NA	0	0	0	0	0	0	0	0	0	0	0	0	0	0	0	0	0	0	0	0	0	0	0	0	0	0	0	0	0	0	0	0	0	0	0	0	0	0	3	3		0
P7.barcodeleak.PCRntc.H11	UCSD	5_pcrnegative	u_barcodeleak				NA	0	0	0	0	0	0	0	0	0	0	0	0	0	0	0	0	0	0	0	0	0	0	0	0	0	0	0	0	0	0	0	0	0	0	0	0	0	0	0	1		0
P7.barcodeleak.PCRntc.H12	UCSD	5_pcrnegative	u_barcodeleak				NA	0	0	0	0	0	0	0	0	0	0	0	0	0	0	0	0	0	0	0	0	0	0	0	0	0	0	0	0	0	0	0	0	0	0	0	0	0	0	8	8		0
P7.barcodeleak.PCRntc.H2	UCSD	5_pcrnegative	u_barcodeleak				NA	0	0	0	0	0	0	0	0	0	0	0	0	0	0	0	0	0	0	0	0	0	0	0	0	0	0	0	0	0	0	0	0	0	0	0	0	0	0	0	1		0
P7.barcodeleak.PCRntc.H3	UCSD	5_pcrnegative	u_barcodeleak				NA	0	0	0	0	0	0	0	0	0	0	0	0	0	0	0	0	0	0	0	0	0	0	0	0	0	0	0	0	0	0	0	0	0	0	0	0	0	0	29	29		0
P7.barcodeleak.PCRntc.H4	UCSD	5_pcrnegative	u_barcodeleak				NA	0	0	0	0	0	0	0	0	0	0	0	0	0	0	0	0	0	0	0	0	0	0	0	0	0	0	0	0	0	0	0	0	0	0	0	0	0	0	3	3		0
P7.barcodeleak.PCRntc.H5	UCSD	5_pcrnegative	u_barcodeleak				NA	0	0	0	0	0	0	0	0	0	0	0	0	0	0	0	0	0	0	0	0	0	0	0	0	0	0	0	0	0	0	0	0	0	0	0	0	0	0	0	1		0
P7.barcodeleak.PCRntc.H6	UCSD	5_pcrnegative	u_barcodeleak				NA	0	0	0	0	0	0	0	0	0	0	0	0	0	0	0	0	0	0	0	0	0	0	0	0	0	0	0	0	0	0	0	0	0	0	0	0	0	0	0	1		0
P7.barcodeleak.PCRntc.H7	UCSD	5_pcrnegative	u_barcodeleak				NA	0	0	0	0	0	0	0	0	0	0	0	0	0	0	0	0	0	0	0	0	0	0	0	0	0	0	0	0	0	0	0	0	0	0	0	0	0	0	29	29		0
P7.barcodeleak.PCRntc.H8	UCSD	5_pcrnegative	u_barcodeleak				NA	0	0	0	0	0	0	0	0	0	0	0	0	0	0	0	0	0	0	0	0	0	0	0	0	0	0	0	0	0	0	0	0	0	0	0	0	0	0	0	1		0
P7.barcodeleak.PCRntc.H9	UCSD	5_pcrnegative	u_barcodeleak				NA	0	0	0	0	0	0	0	0	0	0	0	0	0	0	0	0	3	0	0	0	0	0	0	0	0	0	0	0	0	0	0	0	0	0	0	1	0	0	2	2		0
P8.mockmix.mockmix.A1	UCSD	4_source	u_mockmix				mock community	119	727	1032	717	9	2998	199	765	11	35	1795	691	2219	4565	510	0	7	76	135	1	1	1	1	1	1	1	1	1	1	1	1	1	1	1	0	1	1	1	70	70		0
P8.mockmix.mockmix.A10	UCSD	4_source	u_mockmix				mock community	0	0	0	14	0	0	0	0	0	0	0	2	0	0	0	0	8	0	0	0	0	0	1	0	0	0	0	0	0	0	1	0	0	0	0	1	0	0	4	4		0
P8.mockmix.mockmix.A12	UCSD	4_source	u_mockmix				mock community	0	0	0	0	0	0	0	0	0	0	0	0	0	0	0	0	0	0	0	0	0	0	0	0	0	0	0	0	0	0	0	0	0	0	0	0	0	0	3	3		0
P8.mockmix.mockmix.A2	UCSD	4_source	u_mockmix				mock community	42	256	392	272	4	1007	54	263	8	15	683	337	914	1929	192	0	2	36	64	1	1	1	1	1	1	1	1	1	1	1	1	1	1	1	0	1	1	1	65	65		0
P8.mockmix.mockmix.A3	UCSD	4_source	u_mockmix				mock community	8	47	60	30	0	195	10	66	2	2	173	60	197	575	43	0	5	8	0	1	1	1	1	0	1	1	1	1	1	1	1	1	1	1	0	1	1	0	90	90		0
P8.mockmix.mockmix.A4	UCSD	4_source	u_mockmix				mock community	56	164	223	257	0	856	58	168	2	8	535	330	650	1285	164	0	6	23	49	1	1	1	1	0	1	1	1	1	1	1	1	1	1	1	0	1	1	1	62	62		0
P8.mockmix.mockmix.A6	UCSD	4_source	u_mockmix				mock community	25	60	29	16	0	131	0	55	0	0	123	18	42	262	14	0	0	0	28	1	1	1	1	0	1	0	1	0	0	1	1	1	1	1	0	0	0	1	26	26		0
P8.mockmix.mockmix.A8	UCSD	4_source	u_mockmix				mock community	0	0	0	0	0	63	0	95	0	0	23	2	10	90	36	0	0	0	6	0	0	0	0	0	1	0	1	0	0	1	1	1	1	1	0	0	0	1	21	21		0
P8.mockmix.mockmix.B1	UCSD	4_source	u_mockmix				mock community	98	595	1013	667	7	2643	197	684	19	24	1766	643	2029	4039	457	0	5	70	72	1	1	1	1	1	1	1	1	1	1	1	1	1	1	1	0	1	1	1	52	52		0
P8.mockmix.mockmix.B10	UCSD	4_source	u_mockmix				mock community	0	0	20	18	0	10	0	0	0	0	9	0	24	40	0	0	2	0	0	0	0	1	1	0	1	0	0	0	0	1	0	1	1	0	0	1	0	0	21	21		0
P8.mockmix.mockmix.B12	UCSD	4_source	u_mockmix				mock community	0	0	0	0	0	0	0	0	0	0	0	0	0	0	0	0	0	0	0	0	0	0	0	0	0	0	0	0	0	0	0	0	0	0	0	0	0	0	4	4		0
P8.mockmix.mockmix.B2	UCSD	4_source	u_mockmix				mock community	36	207	321	240	7	896	54	204	12	13	657	197	633	1380	144	0	2	19	29	1	1	1	1	1	1	1	1	1	1	1	1	1	1	1	0	1	1	1	80	80		0
P8.mockmix.mockmix.B3	UCSD	4_source	u_mockmix				mock community	12	63	141	9	0	451	25	130	0	6	423	134	540	1222	112	0	0	36	14	1	1	1	1	0	1	1	1	0	1	1	1	1	1	1	0	0	1	1	69	69		0
P8.mockmix.mockmix.B4	UCSD	4_source	u_mockmix				mock community	12	145	129	78	3	532	49	100	4	4	389	70	238	710	63	0	2	34	37	1	1	1	1	1	1	1	1	1	1	1	1	1	1	1	0	1	1	1	53	53		0
P8.mockmix.mockmix.B6	UCSD	4_source	u_mockmix				mock community	0	49	83	87	0	403	11	52	0	11	280	107	174	793	56	0	0	0	35	0	1	1	1	0	1	1	1	0	1	1	1	1	1	1	0	0	0	1	24	24		0
P8.mockmix.mockmix.B8	UCSD	4_source	u_mockmix				mock community	0	0	3	0	0	60	0	48	0	0	20	53	3	20	0	0	0	0	0	0	0	1	0	0	1	0	1	0	0	1	1	1	1	0	0	0	0	0	17	17		0
P8.mockmix.mockmix.D1	UCSD	4_source	u_mockmix				mock community	92	648	1254	824	0	3496	136	723	8	38	1873	817	2098	4171	504	0	5	94	9	1	1	1	1	0	1	1	1	1	1	1	1	1	1	1	0	1	1	1	45	45		0
P8.mockmix.mockmix.D10	UCSD	4_source	u_mockmix				mock community	0	0	0	0	0	0	0	0	0	0	0	0	0	0	0	0	0	0	0	0	0	0	0	0	0	0	0	0	0	0	0	0	0	0	0	0	0	0	4	4		0
P8.mockmix.mockmix.D12	UCSD	4_source	u_mockmix				mock community	0	0	0	0	0	0	0	0	0	0	0	0	0	0	0	0	0	0	0	0	0	0	0	0	0	0	0	0	0	0	0	0	0	0	0	0	0	0	0	1		0
P8.mockmix.mockmix.D2	UCSD	4_source	u_mockmix				mock community	20	131	227	194	0	964	63	144	0	5	595	241	578	1378	139	0	0	11	20	1	1	1	1	0	1	1	1	0	1	1	1	1	1	1	0	0	1	1	120	120		0
P8.mockmix.mockmix.D3	UCSD	4_source	u_mockmix				mock community	32	230	431	305	6	1283	90	259	0	18	737	291	171	1819	203	0	0	29	44	1	1	1	1	1	1	1	1	0	1	1	1	1	1	1	0	0	1	1	37	37		0
P8.mockmix.mockmix.D4	UCSD	4_source	u_mockmix				mock community	7	75	130	61	0	301	0	82	0	2	297	100	350	821	87	0	2	23	0	1	1	1	1	0	1	0	1	0	1	1	1	1	1	1	0	1	1	0	53	53		0
P8.mockmix.mockmix.D6	UCSD	4_source	u_mockmix				mock community	0	21	47	25	0	72	13	13	0	0	137	56	66	357	0	0	0	18	0	0	1	1	1	0	1	1	1	0	0	1	1	1	1	0	0	0	1	0	17	17		0
P8.mockmix.mockmix.D8	UCSD	4_source	u_mockmix				mock community	0	3	12	0	0	57	0	0	0	0	34	76	21	123	0	0	0	0	0	0	1	1	0	0	1	0	0	0	0	1	1	1	1	0	0	0	0	0	24	24		0
P8.mockmix.mockmix.E1	UCSD	4_source	u_mockmix				mock community	55	540	716	469	0	2475	108	401	9	13	1599	676	1766	3557	353	0	1	65	48	1	1	1	1	0	1	1	1	1	1	1	1	1	1	1	0	1	1	1	52	52		0
P8.mockmix.mockmix.E10	UCSD	4_source	u_mockmix				mock community	0	0	0	0	0	0	0	0	0	0	0	0	0	0	0	0	0	0	0	0	0	0	0	0	0	0	0	0	0	0	0	0	0	0	0	0	0	0	5	5		0
P8.mockmix.mockmix.E12	UCSD	4_source	u_mockmix				mock community	0	0	0	0	0	0	0	0	0	0	0	2	0	0	0	0	10	0	0	0	0	0	0	0	0	0	0	0	0	0	1	0	0	0	0	1	0	0	9	9		0
P8.mockmix.mockmix.E2	UCSD	4_source	u_mockmix				mock community	22	194	271	233	2	1091	55	230	2	14	665	316	658	1697	185	0	3	24	25	1	1	1	1	1	1	1	1	1	1	1	1	1	1	1	0	1	1	1	175	175		0
P8.mockmix.mockmix.E3	UCSD	4_source	u_mockmix				mock community	26	174	324	253	2	1067	62	242	4	7	581	276	724	1432	149	0	0	34	0	1	1	1	1	1	1	1	1	1	1	1	1	1	1	1	0	0	1	0	70	70		0
P8.mockmix.mockmix.E4	UCSD	4_source	u_mockmix				mock community	22	105	140	180	0	788	30	214	2	0	366	186	414	857	112	0	0	35	26	1	1	1	1	0	1	1	1	1	0	1	1	1	1	1	0	0	1	1	28	28		0
P8.mockmix.mockmix.E6	UCSD	4_source	u_mockmix				mock community	0	18	65	30	0	169	0	106	0	0	86	38	162	344	61	0	0	0	21	0	1	1	1	0	1	0	1	0	0	1	1	1	1	1	0	0	0	1	30	30		0
P8.mockmix.mockmix.E8	UCSD	4_source	u_mockmix				mock community	0	0	11	0	0	17	11	46	0	0	0	0	0	139	0	0	0	0	0	0	0	1	0	0	1	1	1	0	0	0	0	0	1	0	0	0	0	0	10	10		0
P8.mockmix.mockmix.G1	UCSD	4_source	u_mockmix				mock community	97	690	1128	604	0	2763	136	686	11	42	1632	684	2017	3842	475	0	8	91	57	1	1	1	1	0	1	1	1	1	1	1	1	1	1	1	0	1	1	1	54	54		0
P8.mockmix.mockmix.G10	UCSD	4_source	u_mockmix				mock community	0	0	0	0	0	0	0	0	0	0	0	0	0	1	0	0	0	0	23	0	0	0	0	0	0	0	0	0	0	0	0	0	1	0	0	0	0	1	9	9		0
P8.mockmix.mockmix.G12	UCSD	4_source	u_mockmix				mock community	0	0	0	0	0	0	0	0	0	0	0	0	0	0	0	0	2	0	0	0	0	0	0	0	0	0	0	0	0	0	0	0	0	0	0	1	0	0	7	7		0
P8.mockmix.mockmix.G2	UCSD	4_source	u_mockmix				mock community	60	498	747	389	7	1877	130	438	16	20	1145	532	1408	2847	290	0	12	55	2	1	1	1	1	1	1	1	1	1	1	1	1	1	1	1	0	1	1	1	99	99		0
P8.mockmix.mockmix.G3	UCSD	4_source	u_mockmix				mock community	45	220	222	111	5	566	39	127	4	7	545	144	130	848	196	0	0	10	10	1	1	1	1	1	1	1	1	1	1	1	1	1	1	1	0	0	1	1	42	42		0
P8.mockmix.mockmix.G4	UCSD	4_source	u_mockmix				mock community	16	97	93	63	0	361	28	84	0	0	185	79	200	565	32	0	0	13	12	1	1	1	1	0	1	1	1	0	0	1	1	1	1	1	0	0	1	1	72	72		0
P8.mockmix.mockmix.G6	UCSD	4_source	u_mockmix				mock community	0	3	2	2	0	0	0	0	0	0	0	0	5	0	0	0	0	0	0	0	1	1	1	0	0	0	0	0	0	0	0	1	0	0	0	0	0	0	6	6		0
P8.mockmix.mockmix.G8	UCSD	4_source	u_mockmix				mock community	0	0	0	21	0	96	0	12	0	0	42	15	100	76	36	0	0	0	0	0	0	0	1	0	1	0	1	0	0	1	1	1	1	1	0	0	0	0	20	20		0
P8.mockmix.mockmix.H1	UCSD	4_source	u_mockmix				mock community	109	674	896	599	0	2749	184	581	12	32	1586	701	1945	3902	380	0	6	73	36	1	1	1	1	0	1	1	1	1	1	1	1	1	1	1	0	1	1	1	66	66		0
P8.mockmix.mockmix.H10	UCSD	4_source	u_mockmix				mock community	0	0	0	0	0	0	0	0	0	0	0	0	0	0	0	0	3	0	0	0	0	0	0	0	0	0	0	0	0	0	0	0	0	0	0	1	0	0	3	3		0
P8.mockmix.mockmix.H12	UCSD	4_source	u_mockmix				mock community	0	0	0	0	0	0	0	0	0	0	0	0	0	0	0	0	0	0	0	0	0	0	0	0	0	0	0	0	0	0	0	0	0	0	0	0	0	0	0	1		0
P8.mockmix.mockmix.H2	UCSD	4_source	u_mockmix				mock community	55	371	385	216	5	1376	81	276	5	7	924	386	953	2252	255	0	2	34	44	1	1	1	1	1	1	1	1	1	1	1	1	1	1	1	0	1	1	1	95	95		0
P8.mockmix.mockmix.H3	UCSD	4_source	u_mockmix				mock community	48	316	457	287	2	1340	86	307	11	15	718	321	823	1782	223	0	7	28	2	1	1	1	1	1	1	1	1	1	1	1	1	1	1	1	0	1	1	1	77	77		0
P8.mockmix.mockmix.H4	UCSD	4_source	u_mockmix				mock community	6	69	63	46	0	256	13	58	0	3	155	53	179	378	44	0	4	5	7	1	1	1	1	0	1	1	1	0	1	1	1	1	1	1	0	1	1	1	56	56		0
P8.mockmix.mockmix.H6	UCSD	4_source	u_mockmix				mock community	0	0	0	0	0	0	0	0	0	0	0	0	0	0	0	0	0	0	0	0	0	0	0	0	0	0	0	0	0	0	0	0	0	0	0	0	0	0	0	1		0
P8.mockmix.mockmix.H8	UCSD	4_source	u_mockmix				mock community	0	5	0	0	0	14	0	0	0	0	3	0	0	7	0	0	0	0	0	0	1	0	0	0	1	0	0	0	0	1	0	0	1	0	0	0	0	0	28	28		0
P8.mockmix.notsequenced.A7	UCSD	5_pcrnegative	u_mockmix				NA	0	0	0	0	0	0	0	0	0	0	0	0	0	0	0	0	0	0	0	0	0	0	0	0	0	0	0	0	0	0	0	0	0	0	0	0	0	0	0	1		0
P8.mockmix.notsequenced.C1	UCSD	5_pcrnegative	u_mockmix				NA	0	0	0	0	0	0	0	0	0	0	0	0	0	0	0	0	0	0	0	0	0	0	0	0	0	0	0	0	0	0	0	0	0	0	0	0	0	0	0	1		0
P8.mockmix.notsequenced.C3	UCSD	5_pcrnegative	u_mockmix				NA	0	0	0	0	0	0	0	0	0	0	0	0	0	0	0	0	0	0	0	0	0	0	0	0	0	0	0	0	0	0	0	0	0	0	0	0	0	0	0	1		0
P8.mockmix.notsequenced.G9	UCSD	5_pcrnegative	u_mockmix				NA	0	0	0	0	0	0	0	0	0	0	0	0	0	0	0	0	0	0	0	0	0	0	0	0	0	0	0	0	0	0	0	0	0	0	0	0	0	0	0	1		0
[truncated: 16 more columns]
