# Supplementary material for: Quantifying and Understanding Well-to-Well Contamination in Microbiome Research
Source: mSystems. 2019 Jun 25;4(4):e00186-19. doi: 10.1128/mSystems.00186-19 (PMC6593221; doi:10.1128/mSystems.00186-19)
Supplement: TABLE S2 [file mSystems.00186-19-st002.csv]

Supplemental Table S2. Summary statistics on well to well contamination across DNA extraction and PCR replicate plates from UCSD and Argonne
							Contamination (W2W)				Composition
location	Extraction	PCR	sample_type	reads_mean	n_original	n_>1 read	Prevalance	Prevalance_%	richness_mean_total	richness_w2w	mean	stdev	median	max
UCSD	Tube	a	ntc	381	32	31	15	48.40%	23	0.04	0.0479	0.1066	0	0.4511
		b	ntc	187	32	30	14	46.70%	16	0.04	0.0435	0.1064	0	0.56
	Plate 1	a	ntc	1057	32	25	25	100.00%	18	0.23	0.5419	0.3689	0.536	0.995
		b	ntc	956	32	29	29	100.00%	10	0.41	0.7502	0.309	0.8612	1
	Plate 2	a	ntc	216	32	30	27	90.00%	16	0.21	0.4615	0.3424	0.4333	1
		b	ntc	702	32	32	30	93.80%	14	0.27	0.5732	0.377	0.6478	1
Argonne	Tube	a	ntc	9410	32	32	17	53.10%	165	0.02	0.0085	0.018	0.0003	0.0823
	Plate	a	ntc	1285	32	28	3	10.70%	8	0.04	0.0314	0.1431	0	0.7517
UCSD	Tube	a	sink	6625	48	45	5	11.10%	21	0	0.0002	0.0009	0	0.0054
		b	sink	4657	48	48	9	18.80%	19	0.02	0.0008	0.004	0	0.0278
	Plate 1	a	sink	8229	48	48	36	75.00%	19	0.11	0.0118	0.0269	0.0014	0.1561
		b	sink	8193	48	45	36	80.00%	15	0.18	0.0125	0.0242	0.0019	0.1212
	Plate 2	a	sink	10654	48	46	28	60.90%	15	0.09	0.0017	0.0035	0.0004	0.0183
		b	sink	12009	48	48	26	54.20%	9	0.12	0.0017	0.0034	0.0002	0.0145
Argonne	Tube	a	sink	11802	48	48	24	50.00%	189	0.02	0.0231	0.0873	0	0.5934
	Plate	a	sink	3728	48	46	15	32.60%	16	0.07	0.1399	0.2842	0	0.9871
UCSD	Tube	a	source	12328	16	15	10	66.70%	18	0.07	0.0002	0.0003	0.0001	0.001
		b	source	12325	16	16	9	56.30%	18	0.06	0.0023	0.0075	0.0001	0.0299
	Plate 1	a	source	10072	16	16	11	68.80%	14	0.13	0.001	0.0019	0.0003	0.0074
		b	source	8004	16	16	14	87.50%	15	0.19	0.0354	0.1258	0.0012	0.5067
	Plate 2	a	source	10729	16	16	9	56.30%	9	0.07	0.0004	0.0005	0.0003	0.0017
		b	source	12607	16	16	11	68.80%	11	0.15	0.0008	0.001	0.0004	0.0035
Argonne	Tube	a	source	35410	16	16	14	87.50%	21	0.14	0.0002	0.0002	0.0002	0.0007
	Plate	a	source	67035	16	16	13	81.30%	17	0.17	0.0237	0.0908	0.0001	0.364
richness_w2w: proportion of total richness which is explained by well to well contamination
